# Supplementary material for: The identification of six risk genes for ovarian cancer platinum response based on global network algorithm and verification analysis
Source: J Cell Mol Med. 2020 Aug 6;24(17):9839–52. doi: 10.1111/jcmm.15567 (PMC7520306; doi:10.1111/jcmm.15567)
Supplement: Supplementary file 5 — Table S2 [file JCMM-24-9839-s005.xls]

## Sheet: Sheet1
Table S2: Results of three random walks
Gene ID	FO-G globalScore
1	7.05e-07
2	8.43e-06
10	3.97e-06
12	9.44e-07
14	1.46e-06
15	6.73e-07
16	2.15e-06
18	3.29e-07
19	3.47e-06
20	8.62e-07
21	1.09e-08
22	1.24e-07
23	1.53e-05
24	0
25	0.000457438
27	6.99e-06
29	5.78e-07
30	1.14e-07
31	1.13e-05
32	6.22e-07
34	4.46e-06
35	2.47e-08
36	9.83e-08
37	2.89e-06
38	4.25e-07
39	2.12e-06
40	5.1e-08
41	9.46e-08
43	6.93e-07
47	1.38e-05
48	7.59e-07
49	8.99e-07
50	1.35e-06
51	2.96e-06
52	1.5e-06
54	7.22e-06
55	3.51e-08
58	8.99e-06
59	1.91e-06
60	3.6e-05
70	6.37e-06
71	1.15e-05
72	1.91e-06
81	6.12e-06
86	0.000297827
87	6.08e-06
88	7.98e-06
89	2.15e-07
90	2.22e-06
91	6.08e-06
92	6.57e-07
93	0.000100482
94	2.41e-06
95	1.46e-06
98	6.44e-08
100	1.18e-06
101	2.97e-07
102	2.01e-06
103	2.21e-06
104	6.78e-07
105	6.77e-08
108	4.64e-08
111	7.55e-08
112	7.82e-06
113	6.15e-06
114	1.06e-07
116	1.86e-08
117	5.96e-08
118	1.26e-05
119	6.13e-07
120	1.54e-06
123	9.75e-08
124	4.07e-07
125	8.72e-07
127	3.93e-07
128	5.58e-06
130	1.21e-06
132	1.5e-08
134	3.51e-07
135	1.74e-06
136	1.27e-06
141	1.7e-06
142	0.000311221
143	4.02e-06
146	1e-07
147	2.67e-06
148	7.57e-08
150	3.27e-07
151	1.01e-06
152	9.66e-07
153	7.71e-07
154	3.06e-05
155	1.95e-07
156	2.82e-05
157	2.88e-07
158	2.12e-06
159	5.82e-07
160	4.82e-06
161	1.12e-06
162	3.73e-06
163	7.36e-06
164	1.07e-05
166	6.58e-05
174	1.51e-06
175	8.64e-07
177	4.35e-06
178	9.66e-07
181	1.27e-08
182	5.26e-07
183	4.21e-07
185	2.91e-06
186	3.51e-08
189	2.82e-07
190	2.08e-06
191	2.33e-06
196	4.85e-06
197	2.08e-06
199	2.15e-06
203	5.05e-07
204	1.39e-06
205	5.58e-07
207	0.000383291
208	7.98e-06
211	7.96e-06
212	3.16e-07
213	0.000350506
214	5.62e-08
215	6.54e-07
216	2.26e-07
217	2.76e-06
218	8.71e-08
219	1.11e-06
221	6.29e-07
223	4.53e-06
224	1.85e-07
225	8.07e-07
226	2.13e-05
229	0.000348361
230	8.56e-07
231	9.75e-07
238	2.41e-06
239	2.18e-07
240	1.33e-06
241	1.7e-06
242	1.78e-09
248	4.13e-07
249	2.78e-07
250	1.95e-07
259	1.9e-06
267	0.000177845
268	1.29e-07
269	5.93e-07
270	8.18e-08
271	9.12e-07
273	2.76e-06
274	4.43e-06
276	2.87e-07
279	9.86e-08
283	3.1e-07
284	9.99e-08
285	4.99e-07
286	5.75e-06
287	2.34e-06
288	1.01e-06
290	4.8e-08
291	2.34e-06
292	5.56e-06
293	6.28e-06
301	1.35e-05
302	1.34e-05
306	2.24e-06
307	8.65e-07
308	2.48e-06
309	1.49e-06
310	2.81e-05
311	5.69e-07
312	1.04e-07
316	5.74e-07
317	8.54e-06
318	8.47e-07
319	5.67e-08
320	5.83e-07
321	5.58e-06
322	5.38e-06
323	6.23e-07
324	2.76e-05
325	0.00027569
326	4.64e-06
327	1.52e-06
328	2.05e-05
329	2.46e-05
330	6.75e-06
331	0.000171617
332	0.000242607
333	7.7e-06
334	6.11e-06
335	4.57e-06
336	1e-06
337	9.55e-09
338	7.56e-06
339	4.08e-07
344	1.1e-06
345	3.38e-06
347	2.49e-07
348	7.84e-06
350	1.54e-06
351	0.000349972
353	2.46e-06
354	2.15e-06
355	8.73e-06
356	7.92e-06
357	1.31e-06
358	1.74e-05
359	6.16e-08
360	3.46e-08
361	6.45e-08
362	5.07e-07
366	2.85e-08
367	0.000908309
368	1.08e-06
369	9.83e-06
372	7.02e-06
373	0.000226422
374	2.74e-07
375	4.19e-06
377	8.88e-06
378	1.51e-06
379	5.58e-06
381	4.67e-07
382	3.47e-05
383	7.42e-07
387	6.93e-06
388	3.26e-06
389	2.53e-06
390	2.83e-06
391	8.92e-07
392	1.2e-06
394	2.06e-05
396	2.92e-05
397	1.94e-06
398	9.14e-07
399	2.86e-06
400	9.6e-06
401	1.51e-07
402	8.79e-07
403	4.28e-06
405	1.42e-05
406	2.75e-06
407	2.05e-06
408	0.000150692
409	0.000188292
410	3.62e-07
412	4.29e-08
415	3.72e-07
416	7.77e-08
421	1.49e-06
427	7.41e-07
429	1.95e-07
430	6.39e-08
432	1.33e-06
433	0.000273903
435	5.12e-07
439	7.71e-06
440	1.02e-06
443	1.72e-07
444	2.89e-07
445	4.17e-06
462	2.97e-07
463	4.96e-07
466	5.34e-06
467	7.35e-06
468	0.000106394
471	1.65e-06
472	0.00110035
473	9.08e-06
475	2.18e-06
476	5.46e-06
477	8.26e-08
478	8.05e-07
479	1.11e-06
480	3.44e-07
481	1.24e-06
483	3.44e-07
487	4.25e-07
488	9.34e-06
489	1.27e-06
490	6.28e-07
491	2.97e-07
492	6.05e-08
493	1.99e-06
495	1.09e-07
496	1.27e-07
498	4.97e-06
501	1.45e-06
506	4.45e-06
509	3.95e-06
513	2.77e-06
514	8.97e-06
515	9.38e-07
516	2.96e-06
517	8.98e-05
518	1.5e-07
521	3.01e-06
522	6.59e-07
523	3.51e-06
525	8.24e-07
526	7.14e-08
527	3.32e-06
529	2.41e-05
533	3.56e-07
534	4.32e-07
535	1.93e-06
537	3.23e-07
538	3.97e-08
539	5.83e-06
540	3.23e-06
545	0.00099331
546	1.47e-05
547	1.41e-06
550	6.41e-06
551	8.05e-08
552	1.06e-06
554	2.9e-07
558	1.54e-06
563	9.8e-07
566	7.38e-08
567	2.85e-06
571	2.69e-06
572	9.19e-06
573	9.96e-06
575	1.02e-06
576	3.54e-06
578	6.46e-06
579	1.27e-06
580	0.000181352
581	1.08e-05
582	0.000294153
583	1.51e-05
585	1.15e-05
586	9.33e-07
587	4.65e-07
590	5.58e-08
593	7.59e-08
595	3.29e-05
596	0.000283662
597	3.62e-06
598	0.000278064
599	2.3e-06
602	7.37e-06
604	1.07e-05
605	1.54e-06
607	6.35e-07
608	9.12e-07
610	1.15e-06
613	0.000104064
617	3.29e-07
622	8.41e-07
624	4.62e-07
627	1.62e-07
629	5.95e-06
631	1.21e-07
633	1.75e-06
634	3.59e-07
635	1.2e-06
636	1.65e-06
637	1.64e-05
638	3.46e-06
639	1.47e-05
640	4.67e-06
641	0.00125123
642	1.77e-06
643	1.15e-07
644	6e-07
645	6.62e-07
646	8.2e-08
648	4.87e-05
649	4.98e-07
650	1.42e-06
651	7.15e-07
652	2.64e-07
654	1.34e-06
655	2.17e-06
656	6.86e-07
657	9.3e-07
658	2.66e-06
659	8.45e-07
660	3.91e-06
661	1.26e-05
662	4.35e-06
663	2.23e-06
664	6.61e-06
665	2.92e-06
666	1.71e-07
667	3.6e-06
668	4.61e-07
669	8.54e-07
672	0.00167287
673	4.57e-06
675	0.00160233
676	9.76e-08
677	1.48e-06
678	4.26e-07
682	2.56e-06
683	5.44e-08
684	4.52e-07
685	4.67e-07
687	9.35e-08
688	4.81e-06
689	7.83e-06
694	2.36e-06
695	8.93e-06
696	1.44e-07
699	0.000199848
701	0.000340382
705	0.000461787
706	2.37e-08
708	1.07e-05
710	3.17e-06
712	5.89e-06
713	2.55e-06
715	1.02e-06
717	2.83e-07
718	9.67e-07
720	1.01e-06
722	7.22e-06
725	3.65e-08
726	1.02e-06
727	1.47e-07
728	1.98e-06
729	1.91e-06
730	3.8e-07
731	2.95e-08
732	1.13e-07
735	1.26e-07
738	3.81e-06
740	4.54e-07
741	2.31e-06
744	4.49e-07
752	3.41e-06
754	2.27e-06
758	2.52e-07
759	1.76e-06
760	7.41e-06
762	1.48e-07
765	4.12e-08
767	4.71e-06
768	3.05e-06
771	9.46e-06
773	1.56e-05
774	1.34e-07
775	8.15e-07
777	3.5e-08
778	2.5e-07
779	8.61e-08
780	4.98e-06
782	4.67e-06
783	1.08e-07
784	2.36e-08
785	9.09e-07
788	4.46e-08
790	8.57e-06
793	8.72e-07
796	1.04e-06
799	3.37e-07
800	1.85e-06
801	2.69e-05
805	1.01e-06
810	0.000235412
811	8.16e-06
813	1.06e-05
814	4.22e-06
815	4.2e-06
816	9.43e-06
817	4.13e-06
818	3.19e-06
819	1.87e-06
820	1.66e-07
821	1.07e-05
822	8.36e-08
823	0.000414536
824	1.78e-06
825	5.17e-06
826	5.99e-06
827	5.72e-08
829	5.97e-06
830	1.89e-06
831	6.11e-06
832	4.52e-06
833	5.75e-07
834	3.85e-06
835	1.02e-05
836	0.000115094
837	1.91e-05
838	5.62e-07
839	2.62e-06
840	7.2e-06
841	1.49e-05
842	7.13e-06
843	5.6e-06
845	6.03e-07
846	5.7e-07
847	1.77e-06
857	8.56e-06
858	2.09e-06
859	3.61e-07
860	0.00028026
861	1.13e-05
862	1.17e-05
863	5.92e-06
864	2.45e-06
865	1.37e-06
867	2.18e-05
868	3.51e-06
869	0
871	1.01e-05
873	3.13e-06
874	1.66e-06
875	2.82e-06
883	1.36e-07
885	3.82e-07
886	1.82e-06
887	3.24e-06
889	2.05e-06
890	0.000258102
891	0.000229026
892	3.29e-06
894	3.55e-06
896	1.11e-05
898	1.94e-05
899	3.37e-05
900	5.65e-06
901	1.71e-06
902	1.18e-05
904	1.98e-05
905	1.34e-05
908	2.07e-05
912	4.62e-07
914	2.45e-06
915	3.44e-06
916	6.22e-06
917	1.68e-06
919	5.55e-06
920	3.15e-06
921	3.79e-06
923	3.45e-07
924	2.07e-06
925	4.79e-06
928	4.2e-07
929	2.39e-06
930	1.12e-06
931	2.59e-06
932	1.92e-06
933	1.04e-06
939	2.09e-06
940	1.44e-06
941	1.43e-06
942	3.84e-06
943	3.87e-07
945	2.35e-06
946	1.18e-07
947	3.98e-07
948	4.87e-07
949	3.92e-07
950	3.8e-07
951	2.23e-06
952	1.95e-06
953	9.66e-08
954	8.79e-08
955	1.02e-06
956	1.86e-08
957	1.05e-06
958	0.000155549
959	1.02e-05
960	3e-06
961	1.48e-07
962	7.98e-06
963	2.69e-06
965	3.75e-07
966	4.82e-07
967	4.29e-07
968	1.12e-06
969	6.01e-07
971	3.19e-07
972	4.42e-07
973	1.59e-06
974	4.92e-07
975	4.17e-06
976	1.95e-07
977	3.07e-07
978	8.82e-07
983	0.000838022
984	7.44e-05
987	1.28e-06
988	4.71e-05
989	1.51e-07
990	0.000170083
991	4.27e-05
993	0.000224629
994	0.000106433
995	5.02e-05
996	1.95e-05
997	6.17e-06
998	1.45e-05
999	0.000177286
1000	4.55e-06
1001	3.06e-06
1002	1.03e-07
1003	4.57e-06
1004	5.85e-09
1005	2.68e-07
1006	1.88e-07
1007	1.88e-07
1008	6.26e-07
1009	2.14e-06
1012	2.82e-07
1013	1.63e-07
1014	5.82e-08
1016	3.9e-08
1017	0.000778964
1018	1.8e-05
1019	5.08e-05
1020	2.59e-05
1021	1.9e-05
1022	0.000191671
1024	7.01e-06
1025	0.000273936
1026	6.13e-05
1027	2.51e-05
1028	1.23e-05
1029	3.72e-05
1030	1.3e-06
1031	1.46e-05
1032	6.75e-06
1036	9.42e-09
1038	2.71e-09
1039	7.79e-06
1041	1.43e-07
1044	1.33e-07
1045	1.13e-06
1046	2.56e-06
1047	1.39e-07
1048	7.58e-08
1050	1.27e-05
1051	1.13e-05
1052	0.000175268
1053	7.68e-06
1054	5.72e-06
1058	0.000237016
1059	3.75e-06
1060	5.77e-07
1062	0.000224477
1063	4.14e-05
1066	8.38e-08
1068	3.84e-06
1069	4.94e-06
1070	5.38e-06
1071	1.24e-07
1072	9.38e-06
1073	1.01e-06
1075	3.56e-06
1080	2.01e-05
1081	1.59e-07
1084	1.63e-07
1087	1.05e-08
1088	5.29e-07
1102	2.37e-07
1103	2.56e-07
1104	1.51e-05
1105	2.84e-05
1106	7.48e-06
1107	1.82e-05
1108	1.56e-05
1111	0.000899621
1112	1.64e-06
1113	2.3e-06
1114	4.76e-06
1119	4.03e-08
1121	7.32e-06
1122	1.4e-07
1123	2.71e-06
1124	1.86e-06
1128	1.57e-07
1129	2.83e-07
1130	5.89e-06
1131	2.7e-06
1134	4.8e-08
1136	0
1137	2.97e-07
1138	6.39e-08
1139	1.41e-06
1140	3.55e-07
1146	5.45e-07
1147	0.000212054
1149	3.54e-06
1152	2e-06
1153	4.03e-06
1154	3.64e-06
1155	2.72e-06
1158	3.2e-07
1160	1.37e-06
1161	1.76e-05
1163	0.000181428
1164	0.000208923
1173	6.26e-06
1174	8.36e-07
1175	9.75e-07
1176	1.82e-07
1179	5.05e-08
1180	1.41e-07
1181	1.65e-06
1182	2.08e-06
1186	5.06e-06
1191	1.42e-05
1192	3.57e-06
1193	8.36e-07
1195	3.35e-06
1196	0.000269132
1198	1.05e-05
1200	8.11e-08
1201	8.31e-05
1203	1.72e-07
1207	2.47e-06
1208	1.35e-08
1209	1.11e-06
1211	8.36e-06
1212	5.72e-07
1213	1.97e-05
1230	2.15e-06
1232	4.18e-08
1233	1.84e-06
1234	6.89e-06
1235	1.29e-08
1236	1.51e-06
1238	7.42e-08
1241	1.48e-07
1244	1.42e-06
1259	1.29e-07
1263	5.85e-06
1264	2.55e-07
1265	2.16e-07
1266	2.83e-07
1267	1.06e-05
1268	1.08e-07
1270	6.29e-07
1271	1.99e-06
1272	7.86e-07
1277	6.51e-06
1278	3e-06
1280	4.19e-07
1281	1.68e-06
1282	1.15e-06
1284	1.93e-06
1285	1.96e-07
1286	3e-08
1287	2.78e-06
1288	4.29e-07
1289	2.03e-06
1291	1.28e-06
1292	1.48e-06
1293	2e-06
1294	7.29e-07
1295	2.04e-06
1297	1.99e-08
1298	8.47e-08
1299	5.28e-08
1300	1.82e-06
1302	1.14e-06
1303	2.2e-07
1307	7.94e-07
1308	1.43e-06
1311	1.37e-07
1312	5.85e-07
1314	6.9e-06
1315	7.44e-06
1316	1.62e-06
1318	8.69e-07
1325	1.04e-05
1326	1.28e-05
1327	2.88e-06
1329	1.33e-05
1337	1.94e-06
1339	3.17e-07
1345	4.73e-07
1351	5.71e-06
1353	6e-06
1356	4.6e-07
1361	7.86e-08
1362	1.59e-07
1363	9.39e-06
1364	2.55e-07
1365	5.17e-07
1366	3.97e-06
1369	1.25e-07
1371	3.76e-08
1373	1.34e-06
1374	2.3e-06
1375	3.11e-08
1378	2.08e-08
1380	1.26e-07
1381	8.09e-08
1382	1.05e-07
1384	4.22e-07
1385	2.35e-05
1386	4.09e-05
1387	8.75e-05
1388	4.98e-06
1390	3.29e-06
1392	2.12e-07
1393	1.05e-09
1394	2.47e-07
1395	2.56e-08
1396	1.35e-07
1397	7.14e-06
1398	0.000222674
1399	1.06e-05
1400	2.06e-05
1401	7.92e-06
1404	1.6e-09
1406	3.42e-06
1407	1.53e-05
1408	5.02e-06
1409	2.83e-06
1410	5e-06
1411	5.4e-06
1412	3.05e-07
1413	1.35e-07
1414	9.5e-07
1415	1.28e-06
1417	4.55e-07
1420	1.04e-06
1427	1.45e-07
1428	5.52e-07
1429	1.71e-07
1431	1.08e-06
1432	3.54e-05
1434	4.54e-06
1435	3.9e-07
1436	3.35e-06
1437	6.28e-08
1438	2.94e-06
1439	5.86e-06
1440	4.59e-09
1441	3.92e-06
1443	1.19e-07
1445	5.35e-06
1446	6.91e-07
1447	1.68e-06
1448	1.74e-06
1452	0.000128954
1453	2.82e-05
1454	0.000291302
1455	5.05e-06
1456	2.33e-06
1457	0.000745909
1459	0.000112295
1460	0.000152045
1462	1.77e-06
1463	3.13e-06
1464	2.08e-07
1465	6.36e-07
1466	1.06e-06
1468	4.97e-06
1469	9.01e-08
1470	1.07e-07
1471	1.74e-06
1472	2.46e-08
1473	1.42e-09
1474	2.15e-07
1475	3.22e-07
1476	1.35e-06
1477	1.13e-05
1478	2.21e-05
1479	7.74e-07
1482	9.6e-07
1485	1.21e-07
1487	1.29e-05
1488	1.57e-05
1489	1.31e-07
1490	5.93e-07
1491	5.74e-07
1493	3.66e-06
1495	8.75e-06
1496	1.42e-06
1499	0.000156436
1500	0.000105226
1501	2.89e-07
1503	5.34e-06
1506	1.28e-07
1508	4.56e-06
1509	1.46e-06
1510	1.16e-06
1511	1.05e-06
1513	1.28e-06
1514	1.77e-07
1520	1.78e-06
1521	9.3e-07
1522	3.4e-07
1523	6.13e-06
1524	4.13e-08
1525	6.07e-07
1527	4.35e-08
1528	4.05e-07
1534	2.53e-07
1535	3.94e-07
1536	2.64e-06
1537	2.5e-06
1540	7.5e-06
1543	1.88e-08
1544	4.75e-06
1545	2.89e-08
1557	4.75e-06
1558	1.79e-06
1559	5.02e-06
1562	1.11e-07
1571	0.000224135
1573	9.14e-08
1576	1.59e-06
1577	8.85e-08
1579	1.93e-09
1580	3.82e-08
1583	5.7e-07
1586	2.2e-07
1588	2.04e-07
1593	8.37e-08
1595	2.75e-08
1600	0.000618815
1601	6.52e-06
1602	4.93e-07
1603	1.1e-06
1604	1.66e-08
1605	1.12e-05
1606	5.48e-07
1607	2.11e-07
1610	5.16e-07
1611	8.96e-08
1612	4.57e-06
1613	4.27e-06
1615	1.15e-06
1616	3.33e-05
1617	1.24e-06
1618	8.7e-07
1620	1e-06
1621	5.44e-08
1622	1.93e-06
1627	1.66e-05
1628	3.58e-07
1629	4.62e-07
1630	1.5e-05
1632	5.1e-07
1633	4.04e-07
1634	1.71e-06
1635	1.48e-06
1636	1.85e-06
1639	1.18e-05
1641	5.79e-06
1642	4.78e-05
1643	5.78e-06
1644	1.36e-06
1645	1.51e-07
1646	7.12e-08
1647	1.79e-05
1649	8.35e-06
1650	5.69e-06
1652	5.99e-07
1653	1.38e-05
1654	1.3e-05
1655	1.91e-05
1656	5.91e-06
1659	1.53e-05
1660	4.73e-05
1662	9.43e-07
1663	8.16e-08
1665	1.96e-05
1666	2.02e-06
1667	2.06e-06
1670	6.29e-08
1671	7.07e-07
1672	2.16e-08
1674	1.13e-05
1675	9.2e-07
1676	3.35e-06
1677	8.06e-07
1678	1.15e-06
1687	1.15e-07
1716	2.57e-06
1717	3.81e-07
1718	1.61e-07
1719	5.54e-07
1723	7.03e-08
1725	2.1e-06
1727	3.18e-07
1728	4.67e-07
1729	6.02e-06
1730	6.36e-07
1731	9.32e-07
1734	3.92e-06
1736	0.000110498
1737	1.06e-06
1738	3.03e-07
1739	1.06e-05
1740	8.66e-07
1741	2.23e-06
1742	5.91e-06
1743	1.36e-05
1745	6.84e-08
1746	2.49e-06
1747	9.47e-08
1748	2.99e-06
1749	1.38e-07
1750	1.3e-07
1755	1.54e-07
1756	4.39e-06
1759	4.07e-06
1760	7.4e-06
1762	0.000113208
1763	0.000154093
1767	6.91e-08
1775	6.57e-07
1777	4.24e-07
1778	1.91e-05
1780	3.75e-06
1781	3.84e-07
1783	1.54e-05
1785	1.57e-05
1786	2.28e-05
1787	3.15e-06
1788	8.35e-06
1789	1.34e-05
1791	7.37e-06
1793	3.61e-06
1794	6.15e-06
1795	2.27e-06
1796	3.74e-06
1797	6.99e-07
1798	2.72e-07
1800	9.85e-08
1801	1.95e-06
1802	2.85e-07
1803	1.88e-07
1804	4.22e-09
1805	1.92e-06
1806	1.2e-06
1808	1.25e-06
1809	1.46e-06
1810	3.82e-06
1812	3.37e-07
1813	2.04e-06
1814	3.83e-07
1815	7.41e-07
1816	6.36e-08
1819	9.19e-09
1820	1.89e-06
1821	3.74e-07
1822	0.00135918
1823	0.000241865
1824	1.58e-05
1825	2.32e-06
1827	1.28e-06
1828	0.000241765
1829	1.11e-05
1830	1.84e-06
1831	1.74e-06
1832	2.19e-05
1837	4.27e-07
1838	3.81e-06
1839	4.37e-06
1840	3.98e-06
1841	1.73e-07
1843	5.94e-06
1844	1.37e-07
1845	6.17e-07
1846	3.7e-07
1847	1.59e-07
1848	1.7e-06
1849	5.79e-07
1850	9.2e-07
1852	5.36e-07
1854	4.75e-06
1855	5.6e-06
1856	2.42e-05
1857	1.32e-05
1859	1.04e-05
1861	2.16e-06
1869	0.000160705
1870	1.39e-05
1871	1.52e-05
1874	8.54e-06
1875	2.33e-07
1876	6.42e-06
1877	2.67e-05
1879	2.35e-07
1880	1.93e-06
1889	1.85e-06
1891	2.69e-06
1892	1.22e-05
1893	5.82e-06
1894	0.000329502
1896	3.02e-07
1901	1.03e-06
1902	2.36e-08
1903	3.81e-09
1906	1.6e-06
1908	1.65e-07
1909	3.14e-06
1910	1.52e-07
1911	4.79e-06
1912	1.99e-05
1915	0.000180919
1917	4.02e-06
1933	9.87e-05
1936	8.76e-06
1937	0.000119484
1938	7.46e-06
1939	1.56e-06
1942	1.12e-06
1943	8.5e-08
1944	1.06e-07
1945	9.53e-08
1946	5.36e-07
1947	5.76e-06
1948	2.06e-07
1949	7.75e-07
1950	1.24e-06
1951	2.66e-06
1952	1.35e-06
1953	4.85e-06
1954	7.54e-06
1956	7.3e-05
1958	5.43e-06
1959	2.81e-06
1961	1.15e-07
1962	4.37e-06
1964	2.1e-06
1965	7.13e-06
1967	0.000167516
1968	2.79e-06
1969	2.6e-06
1973	9.67e-06
1974	1.06e-05
1975	3.23e-06
1977	1.13e-05
1978	6.01e-06
1981	2.17e-05
1982	8.23e-06
1983	4.71e-06
1984	1.49e-06
1990	7.67e-08
1991	3.46e-07
1992	1.41e-08
1993	3.12e-07
1994	1.34e-05
1995	2.85e-07
1996	1.95e-07
1997	3.16e-06
1999	5.4e-06
2000	2.94e-06
2001	6.05e-07
2002	1.5e-06
2004	1.25e-06
2005	3.35e-06
2006	6.04e-07
2009	4.79e-07
2010	1.55e-05
2011	1.6e-05
2012	7.91e-08
2016	6.92e-09
2017	6.73e-06
2018	1.14e-07
2019	1.2e-06
2020	7.01e-08
2021	2.7e-07
2022	1.64e-06
2023	2.25e-05
2026	4.49e-06
2027	1.25e-06
2029	2.71e-06
2030	2.49e-06
2033	9.24e-05
2034	2.93e-06
2035	4.64e-05
2036	6.8e-07
2037	1.09e-06
2038	5.73e-06
2039	1.26e-07
2040	7.59e-07
2041	1.65e-07
2042	1.47e-06
2043	7.73e-07
2045	2.26e-07
2046	5.06e-07
2047	1.18e-06
2048	2.55e-06
2049	1.4e-06
2051	2.4e-07
2052	2.73e-07
2053	4.64e-07
2054	2.07e-07
2055	8.28e-06
2056	1.06e-07
2057	2.9e-06
2058	6.05e-06
2059	7.69e-06
2060	1.3e-05
2063	4.56e-07
2064	2.44e-05
2065	1.26e-05
2066	1.02e-05
2067	0.000227124
2068	3.65e-06
2071	1.21e-05
2072	0.000354295
2073	8.57e-06
2074	6.55e-06
2077	7.89e-07
2078	1.43e-05
2079	7.56e-06
2081	4.5e-06
2091	1.39e-05
2098	2.18e-06
2099	0.000119219
2100	1.61e-05
2101	3.08e-06
2103	1.13e-07
2104	3.03e-06
2107	5.28e-06
2108	4.46e-06
2109	1.73e-07
2113	6.53e-06
2114	1.04e-06
2115	1.68e-06
2116	1.91e-06
2117	1.62e-06
2118	2.59e-06
2119	3.3e-06
2120	2.17e-06
2122	2.08e-06
2123	1.84e-06
2125	3.53e-07
2130	3.59e-05
2131	2.32e-07
2132	2.98e-06
2134	2.23e-07
2137	1.8e-06
2138	2.13e-08
2139	1.59e-06
2140	4.34e-06
2145	2.48e-06
2146	0.000164865
2147	1.22e-06
2149	4.12e-06
2150	2.09e-06
2151	2.23e-06
2152	3.62e-07
2153	7.3e-07
2155	3.91e-06
2157	1.61e-06
2158	1.48e-08
2159	8.47e-07
2160	7.18e-08
2161	1.26e-07
2162	1.5e-06
2165	1.05e-08
2166	1.14e-07
2167	4.12e-06
2168	2.75e-07
2169	2.99e-07
2170	3.24e-07
2171	2.32e-06
2175	0.0250671
2176	0.0246557
2177	0.0236138
2178	0.0237159
2180	2.13e-08
2181	2.8e-07
2182	4.91e-07
2184	1.74e-07
2185	5.5e-06
2186	1.01e-05
2187	0.0229279
2188	0.023806
2189	0.0249756
2191	1.29e-06
2192	6.43e-06
2193	5.77e-06
2194	1.62e-05
2195	1.1e-07
2197	0.000216623
2199	4.8e-06
2200	3.95e-06
2201	5.09e-08
2202	6.62e-06
2203	5.5e-06
2204	9.68e-07
2205	5.64e-08
2206	1.75e-07
2207	1.78e-06
2208	2.19e-08
2209	9.03e-06
2212	3.76e-06
2213	3.85e-06
2214	9.25e-06
2219	4.33e-07
2220	2.36e-07
2222	7.53e-07
2224	2.95e-06
2230	4.23e-07
2232	4.81e-08
2235	3.73e-06
2237	0.000428566
2239	4.67e-07
2241	4.37e-06
2242	4.86e-06
2243	1.92e-06
2244	1e-06
2246	2.43e-06
2247	2.94e-06
2248	6.47e-07
2249	8.02e-08
2250	2.56e-07
2251	2.01e-08
2252	1.86e-06
2253	1.24e-07
2254	6.02e-08
2255	9.15e-08
2257	1.23e-06
2258	1.28e-07
2260	4.77e-06
2261	7.42e-06
2262	2.96e-08
2263	1.4e-06
2264	1.74e-06
2266	1.01e-07
2267	9.78e-07
2268	5.64e-06
2271	1.18e-06
2272	1.12e-06
2273	0.000296928
2274	2.49e-05
2275	1.51e-05
2277	2.88e-07
2280	1.87e-06
2281	4.2e-07
2286	2.42e-06
2287	0.00028922
2288	4.82e-06
2289	1.88e-05
2290	2.38e-06
2295	8.86e-07
2296	7.24e-07
2302	8.78e-07
2303	2.24e-06
2305	0.000136413
2307	1.44e-06
2308	1.07e-05
2309	1.19e-05
2312	0.000237526
2313	4.65e-06
2314	4.78e-06
2315	1.97e-07
2316	2.28e-05
2317	6.53e-06
2318	7.59e-06
2319	1.12e-06
2321	3.51e-06
2322	9.17e-07
2323	3.71e-08
2324	1.24e-06
2331	2.45e-09
2332	2.05e-06
2334	1.29e-06
2335	1.58e-05
2339	2.42e-06
2342	1.36e-06
2346	4.36e-07
2348	1.99e-07
2353	1.54e-05
2354	2.4e-06
2355	6.44e-07
2357	2.1e-06
2395	4.02e-07
2444	4.79e-07
2475	3.12e-05
2483	2.8e-06
2487	9.39e-07
2488	8.61e-08
2491	0.000948275
2492	3.39e-06
2494	1.28e-06
2495	5.52e-06
2512	2.36e-06
2516	5.34e-06
2517	5.63e-07
2520	1.98e-09
2521	8.85e-06
2524	4.73e-08
2532	4.91e-08
2533	4.13e-06
2534	0.000230808
2538	8.18e-08
2539	1.22e-06
2547	6.24e-05
2548	8.7e-07
2549	4.73e-06
2550	3.67e-06
2551	4.75e-06
2553	0.000216051
2554	8e-07
2556	1.1e-06
2557	3.9e-07
2560	1.18e-07
2561	7.24e-07
2562	7.21e-07
2563	8.44e-07
2566	4.91e-08
2569	6.87e-07
2571	1.89e-06
2572	3.3e-07
2577	8.15e-08
2580	6.94e-06
2581	1e-07
2584	6.05e-07
2587	6.97e-09
2589	2.48e-08
2590	1.05e-07
2592	1.09e-07
2593	6.97e-07
2596	1.5e-07
2597	0.000302971
2617	2.77e-06
2618	6.53e-07
2619	2.68e-08
2621	6.68e-08
2622	3.07e-07
2623	6.94e-06
2624	0.000607879
2625	6.43e-07
2626	8.82e-06
2627	8.26e-06
2629	1.08e-07
2631	4.87e-06
2632	7.93e-07
2634	2.69e-06
2635	3.04e-08
2638	1.26e-06
2639	2.49e-06
2641	7.16e-08
2642	3.31e-07
2643	2.04e-06
2645	9.73e-08
2646	1.63e-07
2647	8.43e-06
2648	2.01e-05
2649	2.47e-06
2650	9.07e-07
2653	2.03e-06
2660	1.32e-06
2661	4.29e-06
2664	6.7e-06
2665	3.61e-06
2668	9.17e-08
2669	8.06e-06
2670	1.6e-05
2671	3.13e-06
2672	5.04e-06
2673	2.4e-07
2674	4.35e-07
2675	9.89e-09
2676	0
2678	1.4e-08
2683	2.36e-07
2686	3.74e-07
2688	2.04e-05
2690	4.59e-06
2691	0
2694	1.13e-08
2695	1.88e-07
2696	5.41e-07
2697	9.66e-07
2700	1.12e-07
2701	5.6e-08
2702	9.27e-08
2703	9.27e-08
2705	2.28e-07
2706	7.95e-07
2709	2.13e-06
2710	8.23e-06
2717	7.14e-08
2719	1.05e-07
2720	1.41e-06
2729	2.14e-07
2730	3.46e-06
2733	1.78e-05
2734	7.2e-06
2735	5.05e-06
2736	9.36e-05
2737	1.27e-06
2739	6.8e-06
2740	9.54e-06
2742	1.42e-05
2743	2.64e-07
2744	2.5e-07
2745	1.8e-06
2746	2.48e-06
2747	1.03e-07
2752	1.97e-06
2760	9.08e-08
2762	1.39e-07
2764	1.51e-05
2767	1.29e-06
2768	1.94e-06
2769	2.68e-06
2770	1.24e-06
2771	2.28e-06
2773	2.25e-06
2774	2.24e-07
2775	7.51e-07
2776	1.19e-06
2778	2.72e-06
2779	6.76e-07
2781	8.95e-07
2782	4.44e-06
2783	3.53e-06
2784	1.8e-07
2785	5.1e-07
2786	1.46e-06
2787	1.37e-06
2788	5.72e-07
2790	3.07e-06
2791	4.4e-07
2793	7.14e-07
2794	0.000453994
2796	1.72e-08
2799	1.88e-06
2800	1.47e-05
2801	7.54e-05
2802	1.38e-05
2803	5.45e-07
2804	3.74e-06
2805	1.62e-07
2806	1.08e-05
2810	2.53e-05
2811	1.93e-06
2812	6.24e-07
2813	3.31e-07
2815	1.45e-06
2817	2.6e-07
2819	3.33e-07
2821	1.73e-06
2823	3.26e-07
2824	6.13e-08
2826	1.02e-06
2831	0
2832	8.62e-07
2833	2.11e-06
2834	1.37e-07
2835	6.1e-08
2843	6.62e-07
2844	1.85e-05
2845	1.59e-07
2848	3.12e-07
2849	3.81e-09
2861	2.3e-06
2862	5.56e-08
2863	2.15e-07
2867	1.06e-07
2868	8.17e-07
2869	1.63e-06
2870	6.29e-07
2872	1.62e-06
2873	4.18e-05
2874	5.35e-06
2875	4.24e-06
2876	1.14e-06
2877	1.29e-06
2879	4.39e-07
2882	2.88e-07
2885	0.000399723
2886	1.16e-05
2887	3.96e-06
2888	4.08e-07
2889	1.39e-05
2890	5.93e-07
2891	5.34e-06
2892	1.45e-07
2893	2.91e-07
2895	1.55e-07
2896	0.000286866
2897	1.35e-07
2898	3.42e-07
2899	1.8e-08
2901	4.8e-07
2902	6.7e-06
2903	6.04e-06
2904	1.09e-05
2905	5.08e-08
2906	3.6e-07
2908	2.03e-05
2909	2e-06
2911	2.65e-06
2912	1.4e-08
2913	2.49e-07
2915	2.03e-07
2917	8.1e-08
2919	7.34e-08
2920	2e-07
2923	2.69e-06
2926	3.75e-07
2931	6.65e-06
2932	0.000207522
2934	4.29e-06
2935	3.67e-06
2936	2.49e-07
2937	1.27e-06
2938	1.76e-07
2939	5.85e-09
2941	7.79e-08
2944	1.21e-07
2946	3.47e-08
2947	8.29e-07
2948	5.09e-06
2950	0.000151348
2954	1.34e-06
2956	0.000938825
2957	4.19e-06
2958	2.44e-06
2959	2.04e-05
2960	0.000156796
2961	3.26e-06
2962	1.28e-05
2963	6.52e-06
2965	4.03e-05
2966	3.06e-06
2967	0.000165882
2968	3.55e-06
2969	2.34e-05
2971	1.44e-06
2972	1.9e-05
2975	5.48e-05
2976	3.74e-06
2977	2.4e-07
2982	6.94e-07
2983	3.12e-07
2984	3.48e-08
2987	1.84e-07
2990	3.86e-08
2992	6.69e-07
2994	7.07e-07
2995	1.24e-07
2997	5.91e-06
2998	1.09e-06
3001	3.72e-06
3002	3.21e-06
3003	2.81e-06
3004	2.79e-06
3005	1.97e-06
3006	6.22e-06
3007	2.25e-06
3008	3.22e-06
3009	2.92e-06
3013	3.48e-07
3014	0.000391437
3015	0.000178128
3017	1.49e-06
3018	3.01e-06
3020	3.83e-06
3024	4.77e-06
3026	5.56e-08
3028	1.96e-06
3029	4.15e-07
3030	6.17e-06
3032	4.6e-06
3033	1.69e-06
3035	2.38e-06
3036	2.01e-07
3037	2.11e-07
3039	2.72e-08
3040	3.44e-08
3043	7.14e-07
3045	1.73e-08
3046	1.69e-08
3047	1.09e-07
3048	8.22e-07
3049	2.72e-09
3050	5.63e-07
3054	5.82e-05
3055	1.16e-05
3059	3.15e-06
3060	4.9e-09
3061	1.95e-07
3064	7.39e-05
3065	0.000727034
3066	5.33e-05
3067	1.01e-07
3068	0.000451647
3069	1.72e-06
3070	6.05e-06
3071	2.91e-06
3073	1.82e-06
3075	3.43e-06
3077	2.36e-07
3078	1.38e-07
3081	6.27e-07
3082	9.7e-07
3083	1.99e-08
3084	2.52e-07
3087	2.49e-06
3090	5.67e-06
3091	2.51e-05
3092	3.84e-06
3093	2.95e-05
3094	5.38e-06
3096	0.000121415
3097	9.37e-05
3098	1.67e-06
3099	1.11e-06
3101	2.45e-06
3104	2.06e-06
3105	1.43e-06
3106	1.23e-06
3107	4.18e-07
3108	1.94e-07
3109	4.18e-07
3111	1.2e-07
3115	1.35e-06
3117	4.67e-06
3122	7.31e-07
3123	8.19e-07
3125	7.14e-07
3126	1.62e-08
3131	1.69e-07
3133	1.52e-06
3134	9.17e-07
3135	7.49e-08
3140	1.66e-07
3141	5.82e-07
3142	1.4e-06
3145	7.4e-08
3146	0.000410863
3148	1.56e-05
3149	1.18e-07
3150	1.3e-06
3151	6.57e-07
3155	0.000273149
3156	8.62e-06
3157	6.85e-08
3159	6.65e-06
3161	1.07e-05
3162	2.53e-06
3163	6.66e-06
3164	0.000289341
3169	1.47e-06
3170	2.34e-06
3171	6.3e-08
3172	1.38e-05
3174	3.28e-06
3175	4.05e-07
3176	4.36e-07
3177	7.8e-08
3178	3.09e-05
3181	6.67e-06
3182	3.38e-06
3183	9.94e-06
3184	1.18e-05
3185	2.13e-05
3187	7.13e-06
3188	5.14e-06
3189	6.25e-06
3190	0.000347955
3191	1.39e-05
3192	0.000278538
3195	2.05e-06
3196	1.3e-07
3198	7.64e-06
3199	4.06e-07
3200	6.5e-07
3202	9.55e-07
3204	3.43e-07
3205	2.96e-06
3206	2.99e-07
3207	1.24e-07
3208	1.37e-09
3209	8.22e-09
3211	4.32e-08
3212	1.87e-07
3216	4.81e-07
3217	2.46e-06
3218	1.73e-07
3219	3.41e-06
3221	1.17e-06
3224	1.88e-06
3225	6.28e-07
3226	3.21e-07
3227	1.32e-07
3229	3.83e-06
3232	9.26e-08
3233	4.01e-07
3234	1.75e-06
3235	3.21e-06
3238	3.63e-07
3239	8.22e-09
3240	2.29e-06
3241	2.78e-06
3242	1.16e-06
3251	0.000343568
3257	3.56e-08
3263	1.02e-06
3265	6.45e-06
3267	1.84e-06
3269	2.88e-07
3270	1.23e-08
3273	1.43e-06
3275	3.92e-06
3276	1.7e-05
3280	0.0236083
3281	2.44e-06
3290	4.67e-08
3291	2.6e-07
3293	9.89e-07
3295	3.02e-06
3297	1.59e-05
3298	4.82e-05
3299	8.99e-06
3300	2.09e-06
3301	3.64e-05
3303	0.000166187
3304	6.56e-07
3305	1.99e-05
3306	6.61e-06
3308	0.000190045
3309	3.5e-05
3310	5.54e-06
3312	0.000201758
3313	2.37e-05
3315	0.000249632
3316	5.1e-07
3320	6.49e-05
3326	0.000177189
3329	1.31e-05
3336	8.79e-06
3337	0.000152964
3339	1.67e-05
3344	3.77e-07
3346	1.06e-07
3347	1.06e-07
3350	7.63e-08
3351	4.62e-07
3354	8.38e-08
3356	7.98e-07
3357	5.44e-07
3358	1.74e-07
3362	2.17e-06
3363	1.72e-06
3364	0.0227805
3376	0.000174573
3382	1.94e-06
3383	2.4e-06
3384	1.23e-06
3385	5.45e-06
3386	7.8e-08
3394	6.46e-06
3396	5.74e-05
3397	8.37e-07
3398	4.45e-06
3399	1.56e-05
3400	1.36e-06
3416	3.06e-06
3417	1.46e-07
3418	7.75e-07
3419	3.72e-06
3420	4.94e-06
3421	1.59e-06
3425	5.04e-08
3428	4.8e-06
3430	2.1e-06
3431	8.83e-06
3433	4.32e-06
3434	8.47e-06
3437	1.26e-05
3440	5.23e-08
3449	5.56e-08
3454	9.6e-05
3455	2.44e-06
3458	1.41e-06
3459	1.24e-06
3460	1.66e-06
3475	5.82e-07
3476	6.68e-06
3479	3.8e-07
3480	7.57e-06
3481	2.57e-06
3482	1.04e-05
3483	1.4e-07
3485	2.08e-07
3486	1.96e-06
3487	5.77e-07
3488	3.84e-06
3489	1.36e-07
3490	3.83e-07
3491	3.73e-06
3500	3.69e-07
3507	9.58e-08
3508	1.22e-05
3516	2.04e-05
3537	8.68e-07
3543	1.54e-07
3547	1.54e-06
3549	6.17e-08
3550	8.48e-06
3551	0.000207368
3552	1.7e-07
3553	7.03e-07
3554	8.57e-07
3556	3.44e-06
3557	1.31e-07
3558	4.16e-09
3559	1.81e-06
3560	4.28e-06
3561	3.87e-06
3562	9.79e-08
3563	4.72e-06
3565	3.96e-08
3566	4.5e-06
3567	7.79e-09
3568	1.82e-06
3569	2.23e-06
3570	9.55e-07
3572	9.48e-06
3574	7.32e-09
3575	1.88e-06
3576	2.32e-07
3577	2.71e-06
3578	4.54e-09
3579	9.75e-07
3581	2.45e-06
3586	1.31e-07
3587	2.98e-06
3588	1.38e-06
3589	1.45e-07
3592	4.49e-09
3593	8.67e-09
3594	2.27e-06
3595	8.02e-07
3596	3.8e-08
3597	1.47e-07
3600	5.03e-07
3601	1.17e-06
3603	9.23e-06
3604	1.47e-06
3605	1.93e-08
3606	1.81e-07
3607	1.62e-05
3608	1.25e-05
3609	1.01e-05
3611	9.51e-05
3612	8.03e-08
3613	4.45e-07
3614	2.21e-06
3615	2.6e-06
3619	3.15e-05
3620	4.34e-07
3621	1.67e-05
3622	9.48e-06
3623	1.31e-07
3624	2.51e-06
3625	1.46e-06
3627	1.85e-06
3628	2.72e-06
3630	5.36e-07
3631	2.27e-06
3632	4.77e-07
3635	4.97e-06
3636	9.31e-06
3638	2.96e-06
3640	0
3642	3.32e-07
3643	9.85e-06
3646	1.33e-05
3651	8.28e-07
3654	9.66e-06
3655	1.84e-07
3656	1.9e-06
3658	5.14e-06
3659	3.17e-06
3660	2.63e-06
3661	5.66e-06
3662	3.04e-06
3663	3.11e-06
3664	5.81e-08
3665	3.37e-06
3667	1.16e-05
3670	6.43e-07
3672	1.19e-06
3673	1.38e-06
3674	4.49e-07
3675	3.58e-07
3676	3.58e-06
3678	2.06e-06
3679	2.95e-07
[truncated: 13,928 more rows]

## Sheet: Sheet2
Gene ID	HO-G globalScore
1	1.03e-06
2	1.37e-05
10	9.06e-05
12	1.22e-06
14	1.32e-06
15	2.83e-07
16	4.88e-06
18	1.46e-07
19	3.65e-06
20	7.51e-08
21	8.22e-09
22	8.7e-09
23	0.000146035
24	0
25	0.000510924
27	5.93e-06
29	6.83e-07
30	1.07e-07
31	1.43e-05
32	1.03e-06
34	3.96e-07
35	3.82e-08
36	5.57e-08
37	7.4e-07
38	1.2e-06
39	4.36e-06
40	3.75e-08
41	6.57e-07
43	1.72e-06
47	5.15e-06
48	4.15e-07
49	4.35e-05
50	6.15e-07
51	8.88e-07
52	2.16e-06
54	1.09e-05
55	4.76e-08
58	4.77e-06
59	4.76e-06
60	0.000501954
70	1.81e-06
71	8.48e-06
72	1.01e-06
81	4.66e-06
86	8.15e-06
87	9.66e-06
88	4.87e-06
89	2.38e-07
90	1.43e-05
91	4.62e-06
92	2.82e-07
93	3.96e-06
94	8.69e-07
95	8.5e-07
98	6.26e-08
100	5.43e-05
101	4.48e-07
102	1.83e-06
103	2.44e-06
104	1.21e-06
105	1.63e-06
108	1.57e-07
111	1.26e-06
112	5.81e-05
113	1.22e-05
114	1.22e-07
116	1.36e-08
117	6.02e-08
118	7.99e-06
119	5.29e-07
120	8.3e-07
123	7.33e-08
124	7.5e-08
125	6.17e-07
127	3.5e-07
128	3.4e-06
130	3.42e-07
132	1.48e-08
134	2.76e-06
135	2.24e-06
136	5.99e-07
141	1.43e-06
142	8.5e-05
143	3.48e-06
146	1.32e-07
147	2.3e-07
148	7.13e-08
150	1.51e-06
151	7.82e-08
152	7.47e-08
153	1.13e-06
154	1.97e-05
155	2.08e-07
156	4.56e-06
157	1.25e-07
158	1.33e-06
159	7.38e-07
160	0.000475283
161	1.11e-06
162	6.83e-06
163	6.76e-05
164	1.34e-05
166	2.44e-05
174	5.27e-07
175	9.98e-08
177	5.48e-06
178	4.78e-06
181	3.43e-08
182	4.45e-07
183	2.84e-07
185	1.81e-06
186	2.73e-08
189	6.44e-07
190	7.9e-07
191	3.07e-06
196	1.08e-05
197	1.4e-06
199	2e-06
203	5.4e-05
204	2.55e-06
205	1.03e-07
207	0.000415938
208	1.16e-05
211	3.02e-06
212	5.3e-07
213	2.91e-05
214	6.26e-08
215	2.02e-07
216	3.98e-07
217	3.68e-06
218	3.2e-07
219	5.99e-06
221	3.38e-07
223	2.93e-06
224	2.7e-07
225	7.45e-07
226	0.000171022
229	2.67e-06
230	3.87e-06
231	3.87e-06
238	3.04e-06
239	2.23e-07
240	3.64e-06
241	1.11e-06
242	8.55e-09
248	2.27e-07
249	1.88e-07
250	2.54e-06
259	6.34e-07
267	0.000141161
268	1.48e-07
269	9.68e-07
270	1.01e-07
271	2.41e-06
273	1.99e-06
274	5.1e-06
276	6.76e-07
279	8.02e-08
283	2.43e-07
284	8.05e-08
285	4.14e-07
286	5.95e-07
287	5.4e-07
288	3.49e-07
290	4.34e-08
291	8.83e-07
292	3.29e-06
293	1.13e-05
301	2.98e-05
302	1.51e-05
306	9.26e-07
307	1.73e-06
308	6.53e-05
309	4.31e-07
310	3.21e-05
311	5.98e-07
312	4.12e-08
316	1.12e-06
317	6.71e-06
318	3.2e-07
319	2.87e-08
320	1.23e-06
321	2.98e-06
322	4.82e-06
323	8.92e-07
324	1.93e-05
325	6.44e-07
326	1.17e-05
327	4.25e-07
328	8.09e-05
329	8.22e-06
330	7.03e-06
331	1.35e-05
332	5.74e-05
333	5.68e-06
334	3.12e-06
335	4.46e-06
336	1.79e-07
337	1.67e-08
338	3.82e-06
339	3.25e-07
344	2.34e-07
345	2.94e-06
347	2.2e-07
348	7.28e-06
350	2.41e-06
351	0.000765772
353	1.52e-06
354	3.76e-07
355	1.25e-05
356	9.79e-06
357	1.1e-06
358	5.29e-06
359	6.6e-07
360	7.25e-08
361	7.63e-08
362	8.96e-07
366	2.91e-08
367	4.68e-05
368	3.34e-07
369	1.72e-05
372	3.13e-06
373	3.54e-05
374	2.97e-07
375	3.63e-06
377	2.05e-06
378	1.16e-06
379	2.09e-06
381	1.17e-05
382	0.000225309
383	1e-06
387	7.39e-06
388	4.38e-06
389	4.61e-06
390	1.05e-06
391	3.16e-07
392	7.62e-06
394	1.02e-06
396	1.55e-05
397	1.48e-06
398	2.51e-07
399	2.39e-06
400	3.45e-06
401	8.91e-07
402	8.69e-07
403	1.25e-06
405	6.07e-06
406	3.08e-06
407	3.49e-06
408	2.87e-05
409	7.17e-05
410	1.54e-07
412	5.53e-08
415	3.24e-07
416	7.06e-07
421	6.65e-06
427	1.44e-06
429	8.58e-07
430	1.11e-07
432	1.57e-07
433	1.04e-06
435	6.64e-07
439	2.96e-05
440	2.35e-06
443	2.94e-07
444	5.59e-07
445	5.92e-06
462	5.62e-07
463	2.02e-06
466	2.32e-06
467	4.52e-06
468	4.74e-06
471	9.42e-06
472	0.000418097
473	5.92e-06
475	7.47e-06
476	2.25e-06
477	7.67e-08
478	4.85e-08
479	1.41e-07
480	7.76e-07
481	8.95e-07
483	7.76e-07
487	1.07e-06
488	4.79e-06
489	7.03e-07
490	4.92e-07
491	3.85e-07
492	3.02e-07
493	1.01e-06
495	4.87e-07
496	1.73e-06
498	3.36e-06
501	2.28e-06
506	4.48e-06
509	1.83e-05
513	8.45e-06
514	2.83e-05
515	3.58e-06
516	6.76e-06
517	4.69e-06
518	7.77e-07
521	6.04e-06
522	3.33e-06
523	1.82e-06
525	3.2e-05
526	1.02e-06
527	1.63e-06
529	4.75e-06
533	3.15e-07
534	1.94e-07
535	1.49e-06
537	5.83e-07
538	9.39e-08
539	9.96e-06
540	1.23e-06
545	0.000226428
546	0.000103107
547	2.48e-07
550	0.000134041
551	8.58e-08
552	4.13e-07
554	7.49e-07
558	2.33e-06
563	8.24e-07
566	3.18e-08
567	2.63e-06
571	1.88e-06
572	7.23e-06
573	9.98e-06
575	2.32e-07
576	2.31e-07
578	2.72e-06
579	6.26e-07
580	0.000264648
581	4.3e-06
582	1.37e-05
583	4.01e-06
585	3.53e-06
586	3.15e-05
587	1.88e-06
590	4.17e-08
593	1.91e-07
595	2.04e-05
596	8.68e-06
597	3.58e-06
598	8.72e-06
599	9.27e-07
602	6.82e-06
604	1.83e-05
605	3.67e-07
607	1.06e-06
608	6.37e-07
610	1.23e-06
613	3.49e-05
617	5.55e-07
622	4.17e-07
624	3.54e-07
627	2.43e-07
629	9.52e-06
631	2.98e-06
633	2.22e-06
634	6.86e-07
635	1.7e-07
636	1.16e-05
637	1.58e-05
638	1.7e-06
639	3.45e-05
640	8.75e-07
641	0.00126426
642	3.18e-06
643	1.07e-07
644	1.87e-06
645	9.34e-08
646	7.12e-08
648	5.71e-05
649	4.81e-07
650	6.94e-07
651	3.16e-05
652	4.58e-07
654	2.49e-07
655	7.17e-07
656	9.23e-07
657	1.98e-06
658	1.44e-05
659	1.34e-06
660	1.93e-06
661	2.92e-06
662	2.22e-07
663	1.79e-06
664	2.98e-06
665	1.08e-06
666	7.45e-07
667	2.62e-06
668	1.47e-06
669	1.05e-06
672	0.000419445
673	1.34e-05
675	0.000447775
676	2.48e-08
677	2.08e-06
678	4.85e-08
682	3.73e-06
683	3.1e-08
684	1.58e-06
685	2.53e-07
687	9.49e-08
688	3.25e-06
689	3.94e-06
694	3.44e-06
695	2.22e-05
696	5.07e-07
699	0.000640908
701	0.000389391
705	2.46e-05
706	2.91e-08
708	7.44e-06
710	1.09e-06
712	2.57e-06
713	2.35e-06
715	1.29e-06
717	4.24e-07
718	1.08e-06
720	1.26e-07
722	6.24e-07
725	1.25e-08
726	7.03e-08
727	2.59e-07
728	2.48e-06
729	1.05e-06
730	1.46e-06
731	1.3e-07
732	1.06e-06
735	1.08e-06
738	8.05e-07
740	1.09e-06
741	1.08e-06
744	1.57e-06
752	4.26e-06
754	5.76e-07
758	5.1e-07
759	2.33e-07
760	9.33e-06
762	2.12e-06
765	2.76e-08
767	2.23e-06
768	5.01e-06
771	7.12e-07
773	1.15e-05
774	1.93e-06
775	1.32e-06
777	1.69e-08
778	2.94e-07
779	7.88e-07
780	6.24e-06
782	1.23e-07
783	1.55e-07
784	2.55e-08
785	2.89e-07
788	9.05e-08
790	1.21e-05
793	9.12e-07
796	1.44e-07
799	6.33e-07
800	2.5e-06
801	2.75e-05
805	1.06e-06
810	5.48e-05
811	5.97e-06
813	1.98e-06
814	2.21e-06
815	9.54e-05
816	1.84e-06
817	3.33e-06
818	5.95e-07
819	5.69e-07
820	1.1e-07
821	5.8e-06
822	3.79e-07
823	4.52e-06
824	3.09e-06
825	4.71e-06
826	2.07e-06
827	2.5e-08
829	5.93e-06
830	1.36e-06
831	1.98e-06
832	4.32e-06
833	7.69e-07
834	2.75e-06
835	6.55e-06
836	0.000106396
837	1.09e-05
838	3.79e-07
839	3.5e-06
840	5.8e-06
841	1.2e-05
842	3.97e-05
843	1.26e-05
845	4.65e-07
846	6.47e-07
847	1.2e-05
857	2.31e-05
858	1.29e-06
859	3.61e-07
860	7.25e-06
861	8.1e-06
862	1.34e-05
863	8.34e-06
864	2.74e-06
865	2.71e-06
867	2.82e-05
868	4.28e-06
869	0
871	2.12e-06
873	2.62e-06
874	1.63e-07
875	3.04e-06
883	3.75e-07
885	5.06e-08
886	8.86e-08
887	1.12e-06
889	8.89e-05
890	0.000333438
891	5.34e-05
892	6.12e-06
894	2.54e-06
896	1.33e-05
898	0.000219193
899	0.000167896
900	5.62e-06
901	7.82e-06
902	1.56e-05
904	0.000558267
905	3.39e-06
908	0.00016292
912	3.43e-07
914	2.69e-06
915	2.84e-06
916	6.09e-06
917	1.77e-06
919	2.93e-06
920	2.09e-06
921	3.16e-06
923	3e-07
924	1.85e-06
925	4.15e-06
928	7.7e-07
929	2.99e-06
930	7.51e-07
931	1.86e-06
932	1.57e-07
933	9.59e-07
939	2.52e-06
940	9.39e-07
941	1.06e-06
942	1.85e-06
943	2.84e-07
945	1.77e-06
946	9.83e-08
947	1e-06
948	9.9e-07
949	2.08e-07
950	7.2e-07
951	1.69e-06
952	1.7e-06
953	3.23e-07
954	1.06e-07
955	1.28e-07
956	9.52e-09
957	1e-06
958	6.26e-06
959	1.79e-06
960	3.34e-06
961	6.94e-08
962	2.32e-06
963	2.11e-06
965	7.71e-07
966	5.57e-07
967	8.89e-07
968	6.49e-07
969	3.23e-07
971	2.89e-07
972	4.73e-07
973	1.38e-06
974	4.19e-07
975	2.59e-06
976	2.08e-07
977	6.09e-07
978	3.91e-06
983	0.000306152
984	3.5e-06
987	1.16e-06
988	0.000294665
989	1.14e-07
990	0.000511288
991	0.000284298
993	0.000256809
994	6.59e-06
995	5.85e-05
996	0.000153088
997	7.48e-06
998	1.66e-05
999	1.38e-05
1000	9.76e-07
1001	4.51e-07
1002	3.88e-08
1003	7.94e-06
1004	1.02e-08
1005	1.43e-07
1006	5.34e-08
1007	5.34e-08
1008	2.15e-07
1009	1.49e-06
1012	5.19e-08
1013	4.32e-07
1014	3.43e-08
1016	6.79e-08
1017	0.000899702
1018	1.67e-05
1019	4.7e-05
1020	2.83e-05
1021	1.86e-05
1022	2.13e-05
1024	6.79e-06
1025	2.27e-05
1026	5.91e-05
1027	1.24e-05
1028	1.17e-05
1029	3.67e-05
1030	2.11e-06
1031	4.57e-06
1032	5.66e-06
1036	3.62e-08
1038	1.89e-08
1039	9.29e-06
1041	2.9e-07
1044	9.21e-08
1045	2e-06
1046	3.13e-07
1047	2.25e-07
1048	7.43e-08
1050	8.07e-06
1051	1.24e-05
1052	4.23e-06
1053	3.8e-06
1054	1.26e-06
1058	0.000310085
1059	3.9e-06
1060	5.66e-07
1062	0.000148978
1063	0.000383263
1066	5.26e-08
1068	1.66e-07
1069	1.12e-06
1070	5.2e-06
1071	1.61e-07
1072	5.85e-06
1073	1.96e-06
1075	4.01e-08
1080	2.62e-05
1081	1.57e-07
1084	1.41e-07
1087	1.38e-08
1088	4.61e-08
1102	1.15e-07
1103	8.7e-07
1104	2.53e-05
1105	1.48e-06
1106	1e-05
1107	0.00047384
1108	3.03e-05
1111	0.000186023
1112	2.88e-07
1113	8.69e-07
1114	0.00020902
1119	6.42e-06
1121	2.42e-05
1122	1.04e-05
1123	7.62e-07
1124	1.58e-06
1128	5.06e-08
1129	7.1e-08
1130	1.2e-06
1131	1.01e-06
1134	2.65e-08
1136	0
1137	1.26e-07
1138	4.89e-08
1139	1.47e-06
1140	7.86e-08
1146	2.23e-07
1147	2.07e-05
1149	3.32e-07
1152	0.000159065
1153	3.61e-06
1154	6.58e-07
1155	5.3e-07
1158	4.58e-07
1160	4.92e-07
1161	2.78e-06
1163	4.84e-06
1164	1.06e-05
1173	7.95e-06
1174	5.46e-06
1175	7.31e-07
1176	1.88e-07
1179	6.46e-08
1180	2.54e-06
1181	5.12e-06
1182	2.79e-06
1186	9.09e-06
1191	0.000139783
1192	4.59e-06
1193	6.44e-07
1195	1.71e-06
1196	1.11e-05
1198	3.54e-06
1200	1.99e-07
1201	2.22e-05
1203	1.2e-07
1207	1.41e-05
1208	6.67e-08
1209	1.08e-05
1211	2.59e-06
1212	3e-07
1213	2.6e-05
1230	1.44e-06
1232	1.84e-08
1233	1.78e-06
1234	6.42e-06
1235	1.63e-08
1236	1.58e-06
1238	2.1e-08
1241	1.25e-07
1244	2.16e-06
1259	5.74e-07
1263	1.22e-05
1264	2.42e-07
1265	2.26e-07
1266	2.88e-07
1267	1.16e-06
1268	1.49e-07
1270	6.89e-07
1271	2.06e-06
1272	7.34e-07
1277	2.23e-06
1278	1.45e-06
1280	2.35e-06
1281	1.36e-06
1282	1.01e-06
1284	1.42e-06
1285	3.99e-07
1286	5.33e-08
1287	1.29e-06
1288	7.65e-07
1289	2e-06
1291	1.3e-06
1292	1.51e-06
1293	1.87e-06
1294	4.74e-06
1295	3.01e-06
1297	4.69e-08
1298	7.73e-07
1299	5.92e-08
1300	1.87e-06
1302	6.55e-07
1303	1.85e-07
1307	1.33e-06
1308	7.66e-07
1311	1.27e-07
1312	1.66e-06
1314	4.15e-06
1315	1.03e-05
1316	1.06e-05
1318	6.51e-07
1325	6.08e-08
1326	1.48e-05
1327	2.69e-06
1329	0.000210417
1337	7.67e-06
1339	3.25e-07
1345	4.26e-07
1351	1.77e-05
1353	0.00036335
1356	1.94e-07
1361	6.03e-08
1362	1.75e-07
1363	2.01e-05
1364	1.69e-07
1365	6.85e-07
1366	1.8e-07
1369	8.98e-08
1371	3.88e-08
1373	1.44e-06
1374	1e-06
1375	1.02e-07
1378	2.05e-08
1380	8.72e-08
1381	1.1e-07
1382	2.65e-07
1384	3.47e-06
1385	2.69e-05
1386	5.04e-05
1387	0.000240141
1388	4.33e-06
1390	5.56e-06
1392	8.17e-08
1393	3.12e-09
1394	8.44e-07
1395	2.87e-08
1396	1.35e-07
1397	1.13e-06
1398	9.89e-05
1399	0.000288281
1400	3.72e-05
1401	2.85e-06
1404	1.22e-09
1406	2.25e-06
1407	6.09e-06
1408	6.06e-06
1409	3.12e-06
1410	2.39e-06
1411	3.85e-07
1412	3.2e-07
1413	2.27e-07
1414	5.38e-05
1415	2.19e-07
1417	2.13e-07
1420	1.66e-07
1427	5.38e-05
1428	4.33e-07
1429	2.82e-07
1431	3.53e-06
1432	2.46e-05
1434	4.65e-06
1435	2.78e-07
1436	2.66e-06
1437	3.27e-08
1438	1.51e-06
1439	3e-06
1440	1.78e-09
1441	1.52e-06
1443	4.66e-07
1445	3.94e-06
1446	6.75e-07
1447	1.73e-06
1448	2.46e-07
1452	1.9e-05
1453	8.85e-06
1454	0.000471282
1455	3.85e-06
1456	2.52e-06
1457	0.000573072
1459	2.61e-05
1460	5.19e-05
1462	1.35e-06
1463	5.53e-07
1464	6.57e-07
1465	4.99e-07
1466	4.31e-07
1468	3.27e-06
1469	8.47e-08
1470	1.05e-07
1471	1.69e-07
1472	3.75e-08
1473	1.06e-09
1474	7.95e-08
1475	4.12e-07
1476	7.56e-07
1477	1.27e-05
1478	1.32e-05
1479	1.44e-06
1482	4.61e-07
1485	9.37e-09
1487	0.000104219
1488	1.11e-05
1489	1.03e-06
1490	1.97e-06
1491	8.8e-07
1493	2.6e-06
1495	1.61e-05
1496	8.12e-08
1499	4.45e-05
1500	1.66e-05
1501	2.17e-07
1503	0.000115321
1506	9.66e-08
1508	3.18e-06
1509	2.52e-06
1510	7.79e-07
1511	3.38e-07
1513	9.56e-07
1514	9.19e-08
1520	1.33e-06
1521	8.82e-07
1522	2.7e-07
1523	6.44e-06
1524	3.25e-08
1525	1.89e-06
1527	2.77e-08
1528	4.3e-07
1534	1.91e-07
1535	2.51e-07
1536	1.72e-06
1537	2.19e-06
1540	3.94e-06
1543	3.49e-08
1544	3.77e-08
1545	6.2e-06
1557	3.77e-08
1558	3.26e-07
1559	2.99e-07
1562	3.19e-07
1571	1.7e-06
1573	8.92e-08
1576	2.3e-06
1577	1.92e-07
1579	2.46e-09
1580	4.75e-08
1583	3.27e-07
1586	8.45e-07
1588	2.18e-07
1593	7.32e-08
1595	3.44e-08
1600	1.49e-05
1601	6.26e-06
1602	1.33e-06
1603	8.46e-07
1604	1.59e-08
1605	7.41e-06
1606	3.48e-07
1607	5.38e-08
1610	7.89e-07
1611	2.25e-07
1612	4.56e-06
1613	2.31e-06
1615	1.49e-06
1616	3.28e-05
1617	6.14e-06
1618	5.7e-06
1620	8.54e-07
1621	2.83e-08
1622	4.93e-07
1627	3.94e-06
1628	3.81e-07
1629	3.75e-07
1630	3.28e-06
1632	4.67e-06
1633	4.65e-07
1634	1.49e-06
1635	1.63e-05
1636	5.13e-07
1639	2.45e-05
1641	5.29e-06
1642	3.72e-05
1643	2.86e-05
1644	8.78e-07
1645	3.26e-07
1646	8.41e-07
1647	1.83e-05
1649	1.06e-05
1650	3.76e-05
1652	1.36e-06
1653	1.57e-05
1654	0.000343364
1655	1.57e-05
1656	4.49e-06
1659	6.3e-06
1660	5.74e-05
1662	1.37e-06
1663	1.86e-07
1665	6.88e-06
1666	1.49e-07
1667	1.61e-07
1670	4.46e-08
1671	2.09e-08
1672	7.15e-08
1674	4.3e-06
1675	1.69e-07
1676	4.16e-06
1677	2.3e-06
1678	6.11e-06
1687	8.7e-05
1716	2.85e-06
1717	2.95e-07
1718	2.95e-07
1719	1.48e-06
1723	7.88e-08
1725	2.79e-05
1727	4.56e-08
1728	1.18e-06
1729	5.25e-06
1730	5.48e-07
1731	1.58e-06
1734	7.79e-07
1736	8.02e-05
1737	5.24e-06
1738	4.28e-07
1739	9.91e-06
1740	1.8e-06
1741	1.01e-05
1742	5.65e-06
1743	3.22e-06
1745	9.2e-08
1746	1.87e-06
1747	1.37e-07
1748	3.46e-06
1749	9.58e-08
1750	7.04e-08
1755	1.89e-07
1756	2.21e-06
1759	7.41e-06
1760	1.03e-05
1762	4.63e-05
1763	0.00060469
1767	4.61e-08
1775	7.48e-07
1777	5.82e-07
1778	0.000163467
1780	4.31e-06
1781	6.94e-07
1783	2.72e-05
1785	1.02e-05
1786	5.35e-05
1787	2.03e-06
1788	6.61e-05
1789	1.58e-05
1791	1.22e-05
1793	1.27e-06
1794	5.79e-06
1795	1.4e-06
1796	2.95e-06
1797	5.69e-07
1798	4.81e-07
1800	1.06e-07
1801	6.85e-07
1802	1.83e-06
1803	1.98e-06
1804	2.21e-08
1805	9.64e-07
1806	1.01e-06
1808	1.51e-05
1809	1.11e-05
1810	1.49e-06
1812	2.15e-06
1813	3.54e-07
1814	5.31e-07
1815	2.77e-07
1816	8.52e-08
1819	3.15e-08
1820	4e-06
1821	1.77e-06
1822	2.33e-05
1823	2.01e-06
1824	2.59e-07
1825	6.34e-07
1827	6.02e-07
1828	1.52e-06
1829	3.32e-07
1830	9.26e-08
1831	2.83e-06
1832	0.000193518
1837	1.6e-06
1838	1.3e-05
1839	5.21e-07
1840	2.82e-06
1841	4.66e-07
1843	3.74e-06
1844	4.28e-07
1845	6.94e-07
1846	6.85e-07
1847	5.97e-07
1848	8.87e-07
1849	4.16e-06
1850	9.87e-07
1852	6.82e-07
1854	3.12e-06
1855	3.83e-06
1856	1.91e-05
1857	1.79e-05
1859	8.26e-06
1861	5.91e-06
1869	0.000118236
1870	0.000215412
1871	2.65e-05
1874	5.19e-06
1875	3.64e-07
1876	1.16e-05
1877	6.51e-06
1879	5.94e-07
1880	2.49e-06
1889	2.49e-07
1891	6.18e-06
1892	5.02e-06
1893	8.73e-07
1894	0.000404625
1896	2.19e-07
1901	9.6e-07
1902	3.15e-08
1903	5.99e-09
1906	9.06e-07
1908	2.77e-07
1909	9.52e-07
1910	1.57e-07
1911	0.000181758
1912	5.06e-05
1915	0.000277978
1917	2.57e-06
1933	6.17e-06
1936	0.000164501
1937	0.000183293
1938	2.9e-06
1939	8.97e-05
1942	1.73e-06
1943	7.25e-08
1944	1.13e-07
1945	8.27e-08
1946	5.52e-07
1947	1.32e-06
1948	1.96e-07
1949	4.63e-07
1950	5.7e-07
1951	2.9e-06
1952	8.61e-07
1953	1.15e-06
1954	2.75e-05
1956	8.18e-05
1958	6.62e-06
1959	2.38e-06
1961	5.74e-08
1962	7.09e-06
1964	2.18e-06
1965	2.99e-06
1967	1.3e-05
1968	1.62e-06
1969	1.82e-06
1973	7.32e-06
1974	7.07e-06
1975	7.96e-06
1977	8.06e-06
1978	1.38e-05
1981	2.2e-05
1982	1.39e-05
1983	1.53e-06
1984	4.69e-06
1990	4.24e-07
1991	6.82e-07
1992	2.99e-08
1993	2.2e-07
1994	1.58e-05
1995	5.54e-07
1996	1.24e-06
1997	2.47e-06
1999	1.2e-05
2000	1.9e-06
2001	0.000332094
2002	5.76e-06
2004	4.34e-07
2005	3.09e-06
2006	8.39e-06
2009	9.38e-08
2010	1.01e-05
2011	1.18e-05
2012	1.87e-07
2016	1.68e-08
2017	7.06e-06
2018	1.59e-07
2019	1.4e-07
2020	2.38e-08
2021	2.04e-07
2022	1.74e-06
2023	0.000175204
2026	2.88e-06
2027	5.56e-06
2029	1.31e-06
2030	9.69e-07
2033	0.000840432
2034	5.87e-05
2035	3.09e-05
2036	1.27e-06
2037	1.48e-06
2038	1.52e-07
2039	6.98e-07
2040	2.09e-06
2041	1.33e-07
2042	1.34e-06
2043	5.49e-07
2045	2.14e-07
2046	5.26e-07
2047	5.14e-07
2048	2.26e-06
2049	7.5e-07
2051	2.31e-07
2052	1.08e-07
2053	6.14e-07
2054	1.32e-07
2055	3.31e-07
2056	7.32e-07
2057	2.35e-06
2058	4.73e-06
2059	4.89e-06
2060	5.91e-06
2063	4.45e-07
2064	1.66e-05
2065	4.53e-06
2066	4.55e-06
2067	5.76e-05
2068	0.000190557
2071	0.000166701
2072	2.45e-05
2073	1.17e-05
2074	3.54e-05
2077	5.25e-06
2078	1.65e-05
2079	7.88e-06
2081	1.45e-06
2091	1.21e-05
2098	1.05e-06
2099	7.5e-05
2100	1.69e-05
2101	2.38e-06
2103	3.24e-07
2104	3.43e-06
2107	7.99e-06
2108	3.48e-06
2109	2.76e-07
2113	7.28e-06
2114	2.61e-06
2115	3.78e-06
2116	8.58e-08
2117	2.91e-06
2118	7.42e-07
2119	1.62e-06
2120	4.69e-06
2122	1.71e-06
2123	1.33e-06
2125	1.46e-06
2130	3.33e-05
2131	1.99e-07
2132	2.25e-06
2134	1.92e-07
2137	1.49e-06
2138	1.25e-08
2139	2.63e-07
2140	4.04e-05
2145	2.78e-06
2146	0.000312796
2147	5.38e-07
2149	5.85e-07
2150	2.96e-07
2151	2e-06
2152	2.38e-07
2153	5.34e-07
2155	2.08e-06
2157	1.53e-06
2158	4.7e-07
2159	5.59e-07
2160	2e-07
2161	5.81e-07
2162	1.43e-06
2165	8.25e-09
2166	1.1e-07
2167	5.2e-06
2168	3.23e-07
2169	5.43e-05
2170	3.13e-06
2171	3.44e-06
2175	0.00014511
2176	1.33e-05
2177	0.000248904
2178	1.03e-05
2180	2.4e-08
2181	3.37e-07
2182	2.38e-07
2184	2.36e-07
2185	2.96e-06
2186	1.15e-05
2187	8.04e-06
2188	2.81e-06
2189	2.15e-05
2191	8.53e-07
2192	2.6e-06
2193	7.22e-06
2194	2.63e-06
2195	9e-07
2197	2.68e-05
2199	4.93e-06
2200	1.09e-05
2201	1.79e-07
2202	1.84e-06
2203	6.18e-06
2204	5.9e-07
2205	3.95e-08
2206	5.18e-08
2207	1.36e-06
2208	1.76e-07
2209	2.4e-06
2212	2.14e-06
2213	2.81e-06
2214	1.5e-06
2219	3.19e-07
2220	5.88e-07
2222	1.8e-06
2224	2.07e-06
2230	2.49e-07
2232	1.27e-07
2235	2.61e-07
2237	0.00120567
2239	3.37e-07
2241	1.31e-06
2242	3.74e-06
2243	1.44e-06
2244	1.77e-06
2246	1.52e-06
2247	2.19e-06
2248	1.14e-07
2249	1.6e-07
2250	5.42e-07
2251	1.82e-08
2252	1.15e-06
2253	1.96e-07
2254	1.42e-07
2255	9.61e-08
2257	3.75e-06
2258	1.2e-07
2260	3.87e-06
2261	1.75e-05
2262	6.42e-08
2263	1.27e-06
2264	2.46e-07
2266	7.31e-08
2267	3.67e-08
2268	2.44e-06
2271	1.2e-06
2272	2.97e-06
2273	3.55e-06
2274	1.56e-05
2275	1.64e-05
2277	5.13e-08
2280	2.39e-06
2281	4.77e-07
2286	2.06e-06
2287	3.02e-06
2288	1.3e-05
2289	8.46e-06
2290	1.72e-06
2295	8.63e-07
2296	7.62e-07
2302	2.74e-06
2303	3.35e-07
2305	0.000409366
2307	3.49e-08
2308	5.89e-06
2309	9.28e-06
2312	3.34e-06
2313	2.97e-06
2314	2.04e-06
2315	6.86e-08
2316	1.19e-05
2317	4.74e-06
2318	6.57e-06
2319	3.12e-06
2321	2.27e-06
2322	7.8e-07
2323	5.4e-08
2324	1.1e-06
2331	2.33e-09
2332	3.48e-06
2334	9.22e-07
2335	6.59e-06
2339	1.92e-06
2342	1.11e-06
2346	1.53e-07
2348	3.21e-07
2353	1.89e-05
2354	1.11e-06
2355	6.87e-07
2357	1.2e-06
2395	1.29e-06
2444	4.94e-07
2475	5.98e-05
2483	1.11e-06
2487	2.43e-05
2488	2.41e-08
2491	0.000593313
2492	7.04e-07
2494	1.93e-06
2495	4.54e-06
2512	3.35e-06
2516	3.62e-06
2517	1.43e-07
2520	1.48e-08
2521	9.97e-06
2524	2.2e-07
2532	3.2e-08
2533	4.59e-06
2534	0.000271559
2538	1.03e-07
2539	4.58e-07
2547	0.000434009
2548	8.11e-07
2549	4.2e-06
2550	1.35e-06
2551	2.95e-06
2553	9.57e-06
2554	2.17e-07
2556	1.41e-07
2557	8.66e-07
2560	7.46e-08
2561	2.93e-08
2562	4.81e-08
2563	1.18e-07
2566	5.91e-08
2569	5e-07
2571	5.05e-06
2572	3.41e-07
2577	5.58e-05
2580	4.72e-06
2581	8.55e-08
2584	2.79e-07
2587	5.02e-09
2589	3.15e-08
2590	3.42e-07
2592	1.21e-07
2593	5.4e-05
2596	1.35e-07
2597	0.00018958
2617	1.85e-06
2618	8.47e-07
2619	2.4e-08
2621	5.41e-08
2622	9.78e-07
2623	9.39e-06
2624	2.58e-06
2625	3.09e-06
2626	3.83e-06
2627	2.51e-06
2629	8.57e-07
2631	4.69e-06
2632	3.21e-07
2634	4.67e-06
2635	2.28e-08
2638	1.47e-06
2639	3.39e-06
2641	8.79e-09
2642	1.02e-06
2643	1.72e-06
2645	9.18e-08
2646	1.57e-07
2647	1.51e-05
2648	2.28e-05
2649	1.74e-06
2650	1.46e-06
2653	2.32e-07
2660	3.23e-07
2661	3.78e-05
2664	8.29e-06
2665	3e-06
2668	7.37e-08
2669	9.8e-06
2670	1.27e-05
2671	6.53e-06
2672	4.72e-06
2673	1.25e-06
2674	3.6e-07
2675	7.95e-09
2676	0
2678	1.3e-08
2683	7.99e-08
2686	8.34e-07
2688	1.65e-05
2690	2.87e-06
2691	0
2694	7.03e-08
2695	3.51e-07
2696	1.84e-06
2697	7.42e-07
2700	4.29e-08
2701	1.24e-07
2702	8.68e-08
2703	2.81e-08
2705	4.14e-08
2706	4.3e-07
2709	3.79e-07
2710	5.57e-07
2717	2.29e-08
2719	1.03e-07
2720	6.17e-06
2729	6.85e-07
2730	1.34e-06
2733	3.34e-06
2734	8.78e-06
2735	2.31e-06
2736	4.22e-07
2737	1.76e-06
2739	1.98e-06
2740	1.17e-06
2742	1.28e-06
2743	2.9e-07
2744	1.7e-06
2745	1.32e-06
2746	1.26e-06
2747	2.82e-07
2752	2.76e-06
2760	1.04e-07
2762	4.99e-07
2764	2.38e-06
2767	7.59e-07
2768	4.22e-06
2769	6.28e-06
2770	2.92e-06
2771	2.52e-06
2773	3.1e-06
2774	4.69e-07
2775	1.33e-06
2776	2.21e-06
2778	2.13e-06
2779	1.85e-07
2781	4.57e-06
2782	8.04e-06
2783	2.89e-06
2784	2.15e-07
2785	2.78e-07
2786	3.12e-06
2787	2.3e-06
2788	3.48e-07
2790	3.88e-07
2791	4.74e-06
2793	4.67e-07
2794	0.000150567
2796	1.92e-07
2799	8.87e-06
2800	1.38e-05
2801	7.19e-05
2802	6.41e-05
2803	6.42e-07
2804	7.11e-06
2805	1.34e-07
2806	8.88e-06
2810	2.28e-05
2811	8.91e-07
2812	4.7e-07
2813	1.86e-07
2815	6.9e-07
2817	1.45e-07
2819	1.32e-07
2821	1.37e-06
2823	3.17e-07
2824	1.08e-07
2826	1.11e-06
2831	0
2832	5.53e-07
2833	2.06e-06
2834	1.36e-07
2835	5.71e-08
2843	6.12e-08
2844	2.29e-06
2845	1.19e-07
2848	4.65e-07
2849	5.99e-09
2861	8.82e-07
2862	2.62e-09
2863	7.95e-08
2867	1.77e-07
2868	4.02e-07
2869	1.84e-06
2870	6.56e-07
2872	1.67e-06
2873	4.32e-06
2874	6.43e-06
2875	9.98e-07
2876	1.46e-06
2877	9.83e-07
2879	2e-06
2882	5.8e-07
2885	0.000345703
2886	2.01e-06
2887	4.01e-06
2888	1.71e-06
2889	8.47e-06
2890	1.59e-06
2891	3.13e-07
2892	1.69e-07
2893	1.52e-06
2895	2.68e-07
2896	0.000245606
2897	1.62e-07
2898	5.32e-07
2899	9.86e-08
2901	2.63e-06
2902	2.31e-06
2903	9.45e-07
2904	1.57e-06
2905	1.41e-07
2906	1.96e-07
2908	2.08e-05
2909	3.99e-05
2911	3.03e-07
2912	2.92e-09
2913	2.11e-07
2915	5.01e-07
2917	9.01e-08
2919	8.94e-08
2920	1.66e-07
2923	3.89e-06
2926	3.2e-07
2931	2.17e-05
2932	7.66e-05
2934	3.64e-06
2935	2.78e-06
2936	1.52e-06
2937	1e-06
2938	1.21e-06
2939	5.03e-08
2941	6.71e-07
2944	1.8e-07
2946	8.85e-08
2947	2.59e-06
2948	9.71e-07
2950	6.23e-06
2954	9.71e-07
2956	2.53e-05
2957	6.8e-06
2958	6.87e-06
2959	6.21e-06
2960	8.28e-06
2961	3.09e-05
2962	4.58e-06
2963	2.41e-06
2965	4.24e-05
2966	3.41e-06
2967	4.32e-06
2968	5.41e-06
2969	0.000102114
2971	1.02e-06
2972	1.49e-05
2975	6.08e-05
2976	3.84e-06
2977	9.52e-07
2982	1.12e-06
2983	5.54e-07
2984	2.86e-08
2987	1.92e-07
2990	1.42e-07
2992	7.36e-07
2994	2.09e-08
2995	1.03e-07
2997	2.27e-05
2998	9.94e-08
3001	6.31e-06
3002	4.11e-06
3003	5.44e-06
3004	1.87e-06
3005	0.000787986
3006	2e-05
3007	1.12e-06
3008	2.83e-06
3009	5.04e-06
3013	1.2e-05
3014	0.00057077
3015	3.18e-06
3017	9.33e-06
3018	3.25e-06
3020	1.98e-05
3024	5.98e-05
3026	2.56e-07
3028	6.98e-06
3029	5.72e-05
3030	3.72e-06
3032	3.85e-06
3033	1.31e-07
3035	2.19e-06
3036	4.18e-07
3037	1.48e-07
3039	1.76e-08
3040	4.23e-08
3043	4.02e-07
3045	5.04e-08
3046	4.92e-08
3047	5.38e-07
3048	4.12e-07
3049	7.91e-09
3050	1.64e-06
3054	0.000235991
3055	1.13e-05
3059	4.12e-06
3060	1.85e-09
3061	2.08e-07
3064	4.59e-05
3065	0.000117181
3066	7.8e-05
3067	6.21e-08
3068	4.43e-05
3069	3.19e-06
3070	1.19e-05
3071	2.12e-06
3073	2.07e-06
3075	1.25e-06
3077	2.09e-07
3078	1.04e-07
3081	5.51e-07
3082	1.08e-06
3083	3.1e-08
3084	1.69e-07
3087	1.86e-06
3090	9.42e-06
3091	1.38e-05
3092	4.69e-06
3093	1.24e-05
3094	4.39e-06
3096	7.05e-06
3097	2.13e-06
3098	1.74e-06
3099	1.21e-06
3101	1.92e-06
3104	4.64e-06
3105	2.32e-06
3106	1.67e-06
3107	9.95e-07
3108	2.26e-07
3109	5.01e-07
3111	3.32e-07
3115	8.25e-07
3117	1.77e-06
3122	5.59e-07
3123	4.33e-07
3125	1.43e-06
3126	1.5e-08
3131	1.75e-07
3133	2.04e-06
3134	1.26e-06
3135	1.46e-07
3140	4.26e-08
3141	6.48e-07
3142	8.44e-07
3145	3.05e-07
3146	6.54e-05
3148	1.59e-05
3149	5.33e-05
3150	5.24e-06
3151	5.44e-06
3155	2.87e-07
3156	1.08e-06
3157	2.02e-07
3159	4.9e-06
3161	5.85e-06
3162	2.49e-06
3163	1.65e-05
3164	2.95e-05
3169	9.9e-08
3170	7.94e-07
3171	1.82e-07
3172	7.84e-06
3174	2.4e-06
3175	4.49e-07
3176	9.79e-07
3177	3.14e-08
3178	2.18e-05
3181	4.6e-06
3182	4.29e-06
3183	1.29e-05
3184	9.59e-06
3185	1.77e-05
3187	4.55e-06
3188	5.7e-06
3189	7.28e-06
3190	7.46e-05
3191	2.18e-05
3192	1.27e-05
3195	1.16e-06
3196	1.15e-07
3198	5.54e-05
3199	6.76e-07
3200	1.68e-06
3202	7.12e-07
3204	6.48e-07
3205	1.34e-06
3206	7.09e-07
3207	1.24e-07
3208	3.88e-09
3209	9.7e-09
3211	4.47e-08
3212	1.12e-06
3216	1.96e-06
3217	5.54e-06
3218	2.55e-07
3219	3.1e-06
3221	2.8e-06
3224	1.4e-06
3225	1.69e-07
3226	2.52e-07
3227	1.04e-07
3229	1.5e-07
3232	6.29e-08
3233	1.1e-06
3234	4.8e-07
3235	1.15e-06
3238	9.92e-08
3239	9.7e-09
3240	9.99e-07
3241	8.91e-07
3242	2.65e-07
3251	3.46e-06
3257	3.32e-06
3263	1.98e-07
3265	5.97e-06
3267	7.17e-07
3269	1.22e-06
3270	1.14e-08
3273	3.83e-07
3275	4.34e-06
3276	3.59e-05
3280	5.15e-06
3281	5.44e-06
3290	3.78e-08
3291	5.23e-07
3293	6.65e-08
3295	1.14e-06
3297	1.93e-05
3298	0.000336379
3299	7.56e-06
3300	3.77e-06
3301	8.83e-06
3303	8.33e-06
3304	9.92e-07
3305	7.2e-06
3306	5.07e-06
3308	0.000171628
3309	1.79e-05
3310	3.13e-06
3312	0.000183644
3313	1.46e-05
3315	1.84e-05
3316	1.34e-06
3320	0.000233491
3326	9.06e-05
3329	0.000169293
3336	0.000191173
3337	4.81e-06
3339	0.000221377
3344	1.22e-07
3346	3.62e-07
3347	3.62e-07
3350	1.2e-07
3351	1.54e-06
3354	1.02e-07
3356	1.82e-07
3357	1.92e-06
3358	3.53e-07
3362	4.45e-07
3363	9.54e-07
3364	3.11e-05
3376	1.71e-06
3382	1.64e-06
3383	6.21e-07
3384	2.7e-07
3385	2.13e-06
3386	3.14e-08
3394	2.44e-06
3396	0.00022719
3397	1.11e-06
3398	3.66e-05
3399	6.55e-06
3400	1.16e-06
3416	1.93e-06
3417	2.07e-07
3418	1.31e-07
3419	1.2e-06
3420	1.28e-06
3421	1.02e-06
3425	7.38e-08
3428	3.14e-06
3430	3.32e-05
3431	2.96e-06
3433	6.39e-06
3434	1.33e-05
3437	9.03e-06
3440	2.75e-08
3449	2.56e-07
3454	2.25e-06
3455	1.28e-06
3458	1.32e-06
3459	1.99e-07
3460	1.9e-06
3475	1.67e-07
3476	0.000185714
3479	4.42e-07
3480	4.29e-06
3481	3.04e-06
3482	1.03e-05
3483	2.1e-07
3485	1.87e-07
3486	9.76e-06
3487	3.2e-05
3488	1.07e-06
3489	1.18e-07
3490	3.86e-07
3491	1.58e-06
3500	2.5e-08
3507	6.97e-08
3508	4.32e-06
3516	3.62e-05
3537	1.38e-07
3543	1.2e-07
3547	3.74e-07
3549	3.1e-08
3550	4.54e-05
3551	1.48e-05
3552	7.04e-07
3553	7.6e-07
3554	4.81e-06
3556	1.13e-06
3557	5.39e-05
3558	2.87e-09
3559	1.29e-06
3560	2.82e-06
3561	2.61e-06
3562	2.14e-07
3563	1.06e-05
3565	1.03e-08
3566	5.18e-07
3567	3.74e-09
3568	8.73e-07
3569	4.33e-07
3570	1.8e-07
3572	1.23e-06
3574	5.87e-09
3575	1.62e-06
3576	8e-07
3577	6.85e-07
3578	3.18e-09
3579	4.2e-07
3581	1.72e-06
3586	5.62e-08
3587	1.86e-06
3588	6.18e-08
3589	9.69e-08
3592	2.73e-09
3593	5.33e-09
3594	1.58e-06
3595	4.42e-08
3596	8.71e-09
3597	1.29e-07
3600	2.09e-07
3601	1.83e-06
3603	3.67e-05
3604	9.38e-07
3605	1.86e-07
3606	1.45e-07
3607	1.62e-06
3608	1.76e-05
3609	1.2e-05
3611	6.54e-05
3612	2.56e-07
3613	2.73e-06
3614	2.21e-07
3615	3.37e-06
3619	0.000112753
3620	5.41e-05
3621	1.26e-05
3622	1.06e-05
3623	4.08e-07
3624	9e-07
3625	1.6e-07
3627	1.81e-06
3628	0.000246127
3630	3.45e-07
3631	4.24e-06
3632	2.04e-06
3635	2.94e-06
3636	1.46e-05
3638	1.3e-06
3640	0
3642	4.23e-06
3643	5.44e-06
3646	1.04e-05
3651	5.01e-06
3654	9.38e-06
3655	6.97e-07
3656	2.86e-06
3658	2.74e-06
3659	6.41e-06
3660	3.85e-06
3661	1.08e-05
3662	2.54e-06
3663	4.79e-06
3664	9.24e-08
3665	5.22e-06
3667	4.71e-06
3670	3.29e-05
3672	2.92e-06
3673	2.5e-06
3674	2.46e-06
3675	2.01e-06
3676	3.22e-06
3678	3.79e-06
3679	2.31e-07
3680	3.97e-07
[truncated: 13,927 more rows]

## Sheet: Sheet3
Gene ID	HFC-G globalScore
1	3.2e-06
2	0.000132034
10	1.56e-05
12	1.67e-06
14	9.4e-07
15	4.93e-07
16	3.42e-06
18	4.67e-07
19	1.44e-06
20	1.34e-07
21	1.36e-08
22	1.41e-07
23	1.62e-05
24	0
25	0.000577043
27	8.74e-06
29	1.84e-06
30	1.76e-07
31	0.000101038
32	5.06e-07
34	5.91e-07
35	6.55e-08
36	6.71e-08
37	1.41e-06
38	4.42e-07
39	2.43e-06
40	2.41e-08
41	7.94e-08
43	9.1e-07
47	5.47e-06
48	6.68e-07
49	2.32e-06
50	2.59e-06
51	1.86e-06
52	1.31e-06
54	0.000243299
55	7.07e-08
58	4.06e-06
59	3.51e-06
60	0.000633945
70	2.68e-06
71	1.36e-05
72	3.55e-06
81	5.62e-06
86	1.28e-05
87	9.13e-06
88	5.89e-06
89	1.72e-07
90	2.49e-06
91	4.99e-06
92	3e-07
93	1.57e-06
94	1.41e-06
95	1.84e-06
98	8.38e-08
100	3.54e-06
101	2.01e-07
102	9.3e-07
103	4.55e-06
104	7.94e-07
105	2.95e-07
108	2.25e-08
111	5.22e-08
112	6.94e-06
113	1.01e-05
114	3.54e-07
116	6.5e-08
117	3.13e-07
118	4.84e-06
119	7.13e-07
120	1.06e-06
123	8.83e-08
124	1.03e-07
125	1.65e-06
127	3.29e-07
128	3.07e-06
130	6.28e-07
132	9.3e-09
134	3.87e-07
135	3.44e-07
136	4.91e-07
141	5.27e-07
142	0.000434128
143	1.77e-06
146	1.13e-07
147	2.91e-07
148	1.79e-07
150	1.7e-07
151	4.5e-08
152	4.29e-08
153	6.01e-07
154	2.09e-05
155	6.43e-08
156	1.03e-05
157	1.65e-07
158	1.7e-06
159	2.86e-07
160	3.66e-06
161	1.15e-06
162	7.54e-06
163	1.73e-05
164	1.18e-05
166	1.9e-05
174	1.9e-06
175	2.22e-07
177	4.17e-06
178	7.18e-07
181	7.69e-09
182	3.26e-06
183	5.01e-07
185	1.92e-06
186	5.03e-08
189	1.43e-06
190	2.2e-06
191	4.09e-06
196	9.98e-05
197	2.54e-06
199	1.06e-06
203	4.8e-06
204	1.03e-06
205	1.02e-07
207	0.000465109
208	1.9e-05
211	6.52e-06
212	3.64e-07
213	5.49e-05
214	5.49e-08
215	2.22e-07
216	2.25e-07
217	3.3e-06
218	1.8e-07
219	3.56e-07
221	1.76e-07
223	9.38e-05
224	1.74e-07
225	3.13e-07
226	0.000130087
229	9.94e-06
230	1.59e-06
231	7.44e-07
238	3.25e-06
239	1.08e-06
240	1.21e-06
241	6.05e-07
242	2.47e-09
248	3.13e-07
249	4.97e-07
250	3.53e-07
259	1.42e-06
267	2.25e-05
268	9.13e-08
269	1.31e-06
270	9.86e-08
271	1.69e-06
273	2.56e-06
274	2.46e-06
276	1.31e-06
279	1.42e-07
283	2.73e-07
284	7.46e-08
285	2e-06
286	4.81e-07
287	1.14e-06
288	1.21e-06
290	1.68e-07
291	7.18e-07
292	3.88e-06
293	0.000121342
301	0.000238288
302	0.000125587
306	3.18e-06
307	3.07e-06
308	0.00012672
309	2.56e-06
310	0.000267036
311	2.7e-06
312	1.56e-07
316	8.4e-07
317	1.44e-05
318	1.73e-06
319	9.16e-08
320	3.75e-07
321	1.04e-06
322	3.79e-06
323	1.71e-06
324	1.99e-05
325	1.03e-06
326	1.31e-05
327	6.95e-07
328	3.46e-05
329	1.93e-05
330	1.14e-05
331	0.000364431
332	5.53e-05
333	1.19e-05
334	3.24e-06
335	1.61e-05
336	2.97e-07
337	1.07e-08
338	8.7e-06
339	1.17e-06
344	2.27e-07
345	2.91e-07
347	3.77e-07
348	3.29e-06
350	3.25e-06
351	0.000121885
353	2.9e-06
354	7.61e-07
355	1.85e-05
356	7.72e-06
357	1.16e-06
358	2.92e-06
359	6.38e-08
360	5.75e-08
361	6.32e-08
362	2.26e-07
366	6.42e-08
367	0.000165469
368	2.98e-07
369	2.13e-05
372	6.31e-06
373	4.99e-05
374	3.02e-07
375	2.16e-06
377	1.7e-06
378	1.9e-06
379	5.09e-06
381	6.57e-07
382	2.34e-05
383	8.65e-06
387	1.45e-05
388	4.17e-06
389	4.71e-06
390	1.21e-06
391	3.32e-07
392	9.44e-06
394	1.19e-06
396	2.19e-05
397	8.22e-07
398	1.97e-07
399	2.84e-06
400	1.31e-06
401	5.14e-07
402	1.09e-06
403	4.7e-06
405	0.000100128
406	4.44e-06
407	4.79e-06
408	0.000160903
409	0.000409893
410	1.53e-07
412	5.61e-08
415	3.04e-07
416	1.08e-06
421	1.91e-07
427	5.7e-07
429	1.31e-06
430	1.98e-07
432	7.29e-07
433	1.3e-06
435	1.19e-06
439	2.22e-05
440	3.25e-07
443	2.05e-07
444	4.9e-07
445	1.07e-05
462	9.96e-08
463	6.54e-07
466	9.65e-05
467	1.36e-05
468	9.08e-06
471	8.52e-06
472	0.00218408
473	4.39e-06
475	1.65e-06
476	2.38e-06
477	1.17e-07
478	4.94e-08
479	1.44e-07
480	7.96e-08
481	2.09e-06
483	7.96e-08
487	1.97e-07
488	4.01e-06
489	1.4e-06
490	3.41e-07
491	3.94e-07
492	3.02e-07
493	2.49e-06
495	1.96e-07
496	6.26e-08
498	4.04e-06
501	9.99e-06
506	7.02e-06
509	4.49e-06
513	2.06e-06
514	8.36e-06
515	6.97e-07
516	1.99e-06
517	4.38e-06
518	1.5e-07
521	1.19e-06
522	5.19e-07
523	1.76e-06
525	6.93e-07
526	1.61e-07
527	6.35e-06
529	4.25e-06
533	6.42e-07
534	1.45e-07
535	4.09e-06
537	2.42e-07
538	4.68e-08
539	9.41e-06
540	1.16e-06
545	0.00180234
546	0.00126789
547	5.83e-07
550	1.1e-05
551	8.82e-08
552	3.91e-07
554	5.67e-07
558	2e-06
563	7.81e-06
566	1.7e-08
567	2.84e-06
571	6.94e-06
572	7.35e-06
573	7.14e-06
575	1.02e-07
576	3.63e-07
578	5.91e-06
579	7.98e-07
580	0.00124689
581	8.02e-06
582	1.36e-05
583	2.89e-06
585	3.66e-06
586	4.84e-07
587	1.52e-06
590	6.47e-08
593	9.62e-08
595	0.000113809
596	0.000116038
597	3.09e-06
598	2.71e-05
599	2.89e-06
602	1.16e-05
604	1.16e-05
605	2.56e-06
607	1.24e-06
608	5.29e-07
610	1.4e-06
613	7.18e-06
617	6.46e-07
622	1.63e-07
624	1.93e-07
627	9.03e-07
629	0.000242429
631	5.8e-07
633	1.01e-06
634	1.12e-06
635	1.85e-07
636	1.81e-06
637	0.000237182
638	1.27e-06
639	3.6e-06
640	2.08e-06
641	0.0609938
642	8.75e-06
643	9.24e-08
644	1.47e-07
645	4.96e-07
646	6.52e-08
648	0.000190302
649	1.29e-06
650	2.3e-07
651	4.33e-07
652	3.03e-07
654	1.04e-07
655	8.45e-07
656	1.02e-06
657	1.02e-06
658	2.75e-06
659	1.6e-06
660	4.22e-06
661	8.9e-06
662	9.46e-07
663	1.42e-05
664	1.82e-06
665	8.54e-06
666	1.2e-07
667	1.57e-06
668	9.83e-07
669	1.09e-06
672	0.0613878
673	8.74e-06
675	0.0602741
676	7.61e-08
677	4.13e-06
678	3.69e-07
682	1.74e-06
683	5.74e-08
684	2.52e-07
685	2.86e-06
687	9.31e-07
688	5.06e-06
689	0.000121692
694	3e-06
695	1.18e-05
696	6.89e-07
699	0.000724327
701	0.000722146
705	3.18e-05
706	7.22e-09
708	6.72e-06
710	2.92e-06
712	1.93e-06
713	1.48e-06
715	1.6e-06
717	1.17e-05
718	1.38e-05
720	2.35e-07
722	5.51e-07
725	1.34e-08
726	2.31e-06
727	8.93e-07
728	1.35e-06
729	1.51e-06
730	1.4e-06
731	1.28e-07
732	1.06e-06
735	1.06e-06
738	6.25e-06
740	1.88e-07
741	1.35e-06
744	1.81e-06
752	2.29e-06
754	3.12e-06
758	1.42e-06
759	1.72e-07
760	6.53e-06
762	3.68e-07
765	2.17e-08
767	6.71e-07
768	9.64e-07
771	1.43e-06
773	2.21e-05
774	1.91e-07
775	7.57e-07
777	2.32e-08
778	4.64e-07
779	1.03e-07
780	3.96e-06
782	1.29e-07
783	7.16e-08
784	8.82e-08
785	1.54e-06
788	1.17e-07
790	1.13e-05
793	1.17e-06
796	1.8e-07
799	5.77e-07
800	5.15e-06
801	0.000143613
805	3.2e-07
810	2.49e-06
811	0.000122329
813	3.2e-06
814	2e-06
815	7.12e-06
816	6.56e-06
817	2.3e-06
818	2.98e-06
819	1.04e-06
820	4.65e-07
821	9.52e-06
822	9.04e-08
823	2.6e-05
824	1.15e-06
825	3.14e-06
826	3.07e-06
827	3.07e-08
829	6.28e-06
830	1.22e-06
831	2.5e-06
832	9.05e-06
833	3.97e-07
834	3.36e-06
835	1.48e-05
836	0.000218762
837	1.18e-05
838	3.01e-07
839	2.8e-06
840	1.01e-05
841	1.4e-05
842	1.78e-05
843	7.17e-06
845	3.95e-07
846	1.77e-06
847	9.13e-06
857	9.24e-06
858	2.29e-06
859	2.79e-07
860	1.63e-05
861	1.28e-05
862	5.38e-06
863	1.11e-06
864	5.64e-06
865	6.64e-07
867	2.86e-05
868	2.93e-06
869	0
871	2.26e-06
873	1.64e-06
874	1.92e-07
875	1.49e-06
883	1.06e-07
885	6.03e-08
886	5.79e-08
887	1.55e-06
889	3.04e-06
890	0.000587814
891	0.000135026
892	1.11e-05
894	3.35e-06
896	7.99e-06
898	0.000645292
899	7.75e-05
900	4.49e-06
901	4.65e-07
902	1.86e-05
904	1.98e-05
905	7.17e-06
908	6.61e-06
912	1.03e-06
914	1.92e-06
915	1.19e-06
916	3.08e-06
917	5.51e-07
919	5.04e-06
920	2.51e-06
921	1.93e-06
923	1.92e-07
924	8.56e-07
925	2.04e-06
928	4.95e-07
929	9.92e-07
930	2.03e-06
931	8.17e-07
932	1.43e-07
933	1.61e-06
939	9.65e-07
940	8.5e-07
941	1.78e-06
942	2.1e-06
943	4.13e-07
945	8.63e-07
946	4.07e-07
947	2.3e-07
948	7.02e-07
949	2.27e-07
950	2.1e-07
951	1.75e-06
952	8.91e-07
953	1.71e-07
954	1.12e-07
955	1.25e-07
956	1.55e-08
957	2.68e-06
958	1.16e-05
959	7e-07
960	3.84e-06
961	5.26e-08
962	1.02e-06
963	1.14e-06
965	5.4e-06
966	5.5e-07
967	5.92e-07
968	4.24e-07
969	2.14e-07
971	1.99e-07
972	4.19e-07
973	1.77e-06
974	1.48e-06
975	6.51e-06
976	6.43e-08
977	3.37e-07
978	2.77e-07
983	0.000966175
984	1.08e-05
987	1.25e-06
988	0.000546929
989	1.21e-07
990	0.000766699
991	4.41e-05
993	0.000973157
994	0.000260154
995	0.000313115
996	2.84e-05
997	6.45e-06
998	2.66e-05
999	2.1e-05
1000	1.86e-06
1001	9.98e-07
1002	1.23e-07
1003	3.1e-06
1004	8.6e-09
1005	5.4e-07
1006	2.02e-07
1007	2.02e-07
1008	8.8e-07
1009	1.78e-06
1012	1.1e-07
1013	7.28e-08
1014	5.72e-08
1016	5.74e-08
1017	0.000950627
1018	2.6e-05
1019	0.000139639
1020	2.41e-05
1021	3.24e-05
1022	0.000362147
1024	1.37e-05
1025	0.000571201
1026	8.82e-05
1027	2.48e-05
1028	5.74e-06
1029	0.000155813
1030	1.7e-06
1031	1.87e-05
1032	9.55e-05
1036	2.05e-08
1038	1.19e-08
1039	2.35e-06
1041	1.15e-07
1044	2.14e-07
1045	3.77e-06
1046	3.71e-07
1047	1.57e-07
1048	1.12e-07
1050	1.67e-05
1051	2.06e-05
1052	1.53e-05
1053	4.45e-06
1054	2.89e-06
1058	0.000322603
1059	6.37e-06
1060	1.3e-06
1062	7.52e-05
1063	0.000279253
1066	4.05e-08
1068	4.65e-07
1069	1.34e-06
1070	3.08e-06
1071	1.25e-07
1072	0.000126269
1073	3.1e-06
1075	2.24e-07
1080	2.09e-05
1081	1.62e-07
1084	7.22e-08
1087	2.22e-08
1088	3.72e-08
1102	3.24e-07
1103	3.47e-07
1104	0.000245545
1105	9.08e-06
1106	4.97e-06
1107	7e-05
1108	3.78e-05
1111	0.0590842
1112	4.09e-06
1113	4.7e-07
1114	1.43e-05
1119	2.68e-08
1121	1.57e-05
1122	8.37e-08
1123	3.74e-07
1124	1.55e-06
1128	1.28e-07
1129	1.74e-07
1130	2.08e-06
1131	2.8e-07
1134	3.83e-08
1136	0
1137	1.06e-06
1138	5.21e-08
1139	2.89e-07
1140	5.53e-07
1146	1.31e-07
1147	0.000285509
1149	2.1e-07
1152	8.4e-06
1153	2.53e-06
1154	6.14e-07
1155	9.93e-07
1158	6.31e-07
1160	2.28e-06
1161	6.78e-06
1163	1.16e-05
1164	9.41e-06
1173	4.12e-06
1174	8.73e-07
1175	1.1e-06
1176	2.75e-07
1179	5.17e-08
1180	1.49e-07
1181	6.03e-07
1182	9.03e-07
1186	2.77e-06
1191	0.000136554
1192	6.74e-06
1193	2.69e-07
1195	8.37e-06
1196	1.96e-05
1198	1.09e-05
1200	2.4e-07
1201	1.41e-05
1203	1.87e-07
1207	2.44e-06
1208	4.85e-08
1209	7.57e-07
1211	1.97e-06
1212	6.25e-07
1213	2.82e-05
1230	1.16e-06
1232	2.45e-08
1233	5.86e-07
1234	3.29e-06
1235	5.54e-09
1236	3.98e-07
1238	6.7e-08
1241	4.5e-07
1244	6.78e-06
1259	6.88e-08
1263	2.93e-05
1264	4.73e-07
1265	8.12e-08
1266	1.64e-07
1267	1.17e-06
1268	5.66e-08
1270	7.18e-07
1271	2.1e-06
1272	8.43e-07
1277	1.49e-06
1278	1.27e-06
1280	2.85e-06
1281	1.14e-06
1282	6.54e-07
1284	2.87e-06
1285	1.91e-07
1286	2.45e-08
1287	1.84e-06
1288	1.86e-07
1289	1.27e-06
1291	7.49e-07
1292	8.91e-07
1293	1.31e-06
1294	3e-07
1295	1.21e-06
1297	5.91e-08
1298	1.43e-07
1299	5.23e-08
1300	2.67e-06
1302	1.7e-06
1303	1.63e-07
1307	7.14e-07
1308	6.51e-07
1311	5.81e-08
1312	4.28e-07
1314	5.23e-06
1315	8.94e-06
1316	3.68e-06
1318	9.47e-07
1325	1.04e-06
1326	0.000264601
1327	1.6e-06
1329	1.06e-05
1337	1.63e-06
1339	1.28e-07
1345	5.59e-07
1351	6.62e-06
1353	2.37e-05
1356	5.13e-07
1361	1.13e-07
1362	3.54e-06
1363	0.000236765
1364	2.01e-07
1365	1.24e-07
1366	1.77e-07
1369	2.91e-07
1371	3.16e-08
1373	0.000117618
1374	8.69e-07
1375	9.71e-08
1378	2.28e-07
1380	4.3e-07
1381	1.7e-07
1382	6.82e-08
1384	8.27e-07
1385	0.000136543
1386	0.000587297
1387	0.000407677
1388	1.06e-06
1390	4.52e-06
1392	6.68e-08
1393	1.82e-09
1394	5.06e-07
1395	9.86e-09
1396	1.58e-07
1397	1.11e-06
1398	0.000316005
1399	8.69e-06
1400	0.000262565
1401	1.09e-06
1404	9.83e-10
1406	3.28e-06
1407	2.48e-06
1408	5.14e-06
1409	7.51e-07
1410	4.07e-06
1411	1.38e-07
1412	1.76e-07
1413	4.33e-08
1414	3e-06
1415	1.89e-07
1417	2.76e-07
1420	1.7e-07
1427	3.31e-06
1428	1.32e-06
1429	1.52e-07
1431	5.57e-06
1432	4.7e-05
1434	5.73e-06
1435	1.92e-07
1436	3.26e-06
1437	4.32e-08
1438	1.01e-06
1439	3.61e-06
1440	3.46e-09
1441	2.95e-06
1443	4.73e-07
1445	4.11e-06
1446	4.49e-07
1447	2.67e-06
1448	2.09e-07
1452	2.66e-05
1453	2.08e-05
1454	1.73e-05
1455	1.24e-05
1456	0.000552395
1457	0.000488583
1459	2.98e-05
1460	0.000628686
1462	1.09e-06
1463	3.15e-06
1464	2.76e-07
1465	6.27e-07
1466	1.05e-06
1468	1.35e-06
1469	1.06e-06
1470	9.08e-08
1471	2.72e-07
1472	1.03e-06
1473	1.6e-09
1474	7.52e-08
1475	7.81e-06
1476	4.43e-07
1477	0.000101961
1478	0.000111326
1479	3.42e-06
1482	6.92e-07
1485	6.75e-09
1487	0.000115418
1488	1.64e-05
1489	1.08e-07
1490	2.79e-06
1491	4.75e-07
1493	4.33e-06
1495	9.52e-06
1496	5.51e-07
1499	0.000167946
1500	5.67e-06
1501	3.27e-07
1503	4.65e-06
1506	2.02e-06
1508	5.62e-06
1509	0.00011888
1510	1.3e-07
1511	1.26e-06
1513	9.41e-07
1514	4.91e-07
1520	2e-06
1521	4.98e-07
1522	6.75e-07
1523	2.5e-05
1524	1.76e-08
1525	1.7e-07
1527	3.76e-08
1528	9.95e-08
1534	1.75e-07
1535	3.1e-07
1536	1.95e-06
1537	1.63e-06
1540	4.74e-06
1543	1.36e-08
1544	7.76e-08
1545	6.83e-08
1557	7.76e-08
1558	6.98e-07
1559	2.84e-06
1562	5.4e-07
1571	1.6e-05
1573	5.62e-08
1576	3.16e-07
1577	4.18e-08
1579	2.25e-09
1580	3.79e-08
1583	9.89e-07
1586	4.79e-07
1588	6.73e-08
1593	1.21e-06
1595	7.39e-08
1600	4.31e-06
1601	5.6e-06
1602	1.94e-06
1603	1.9e-06
1604	1.44e-08
1605	2.21e-06
1606	1.42e-07
1607	5.15e-08
1610	1.15e-06
1611	1.33e-07
1612	1.01e-05
1613	7.63e-06
1615	1.94e-06
1616	5.11e-05
1617	5.91e-07
1618	2.96e-07
1620	2.12e-06
1621	1.1e-07
1622	2.27e-06
1627	9e-06
1628	9.65e-07
1629	4.75e-07
1630	5.34e-06
1632	5.92e-07
1633	3.11e-06
1634	2.53e-06
1635	1.07e-06
1636	4.73e-07
1639	1.3e-05
1641	1.13e-05
1642	0.000317475
1643	4.42e-05
1644	8.83e-07
1645	1.6e-07
1646	5.8e-08
1647	1.72e-05
1649	8.19e-05
1650	7.99e-06
1652	4.19e-07
1653	0.00026027
1654	2.94e-05
1655	2.34e-05
1656	3.86e-06
1659	8.21e-06
1660	0.000268182
1662	1.28e-06
1663	2.12e-07
1665	7.78e-06
1666	3.8e-07
1667	2.04e-07
1670	6.63e-08
1671	6.7e-08
1672	7.54e-08
1674	5.25e-06
1675	1.73e-07
1676	3.32e-06
1677	1.4e-06
1678	5.3e-07
1687	1.48e-07
1716	1.35e-06
1717	1.56e-06
1718	1.2e-06
1719	3.38e-06
1723	1.43e-07
1725	2.11e-05
1727	6.67e-08
1728	3.32e-06
1729	6.44e-06
1730	9.18e-07
1731	1.08e-06
1734	4.31e-06
1736	9.18e-06
1737	1.6e-06
1738	6.01e-06
1739	1.21e-05
1740	6.97e-07
1741	3.68e-06
1742	4.66e-06
1743	8.95e-06
1745	5.08e-08
1746	3.54e-07
1747	1.29e-07
1748	2.73e-06
1749	1.6e-07
1750	2.59e-07
1755	3.28e-07
1756	4.17e-06
1759	5.5e-06
1760	6.35e-06
1762	1.25e-05
1763	0.000982609
1767	1.78e-07
1775	9.71e-07
1777	2.16e-06
1778	6.17e-05
1780	8.03e-06
1781	1.3e-06
1783	1.94e-05
1785	1.91e-05
1786	0.000281432
1787	7.02e-06
1788	1.61e-05
1789	2.02e-05
1791	6.23e-06
1793	1.74e-06
1794	7.4e-06
1795	2.19e-06
1796	1.66e-06
1797	1.44e-06
1798	3.65e-07
1800	9.88e-08
1801	5.68e-06
1802	1.65e-07
1803	1.84e-07
1804	5.58e-09
1805	3.46e-07
1806	5.49e-07
1808	2.26e-06
1809	2.59e-06
1810	4.91e-06
1812	1.71e-06
1813	1.86e-06
1814	1.72e-06
1815	5.16e-07
1816	7.77e-08
1819	5.87e-08
1820	5.06e-06
1821	3.62e-07
1822	2.1e-05
1823	1.11e-06
1824	9.99e-07
1825	1.13e-06
1827	7.24e-07
1828	9.01e-06
1829	9.8e-07
1830	5.95e-07
1831	2.66e-06
1832	6.47e-06
1837	7.24e-07
1838	2.17e-06
1839	3.08e-06
1840	4.2e-06
1841	1.57e-07
1843	5.33e-06
1844	1.77e-07
1845	1.35e-06
1846	1.64e-06
1847	2.05e-07
1848	4.95e-07
1849	9.08e-07
1850	3.75e-06
1852	7.2e-07
1854	2.49e-06
1855	4.33e-06
1856	1.52e-05
1857	7.57e-06
1859	1.35e-05
1861	0.000122872
1869	0.000177119
1870	3.45e-05
1871	0.000267145
1874	0.000100681
1875	1.41e-06
1876	8.63e-06
1877	4.41e-06
1879	6.39e-07
1880	7.52e-06
1889	2.85e-07
1891	3.98e-06
1892	3.6e-06
1893	9.12e-07
1894	0.000288507
1896	3.19e-07
1901	8.3e-07
1902	3.91e-08
1903	3.3e-09
1906	7.04e-07
1908	1.65e-07
1909	1.77e-06
1910	9.36e-08
1911	1.01e-05
1912	1.44e-05
1915	0.000277953
1917	5.33e-06
1933	0.000122355
1936	1.41e-05
1937	5.27e-05
1938	9.29e-06
1939	1.08e-05
1942	3.37e-06
1943	7.23e-08
1944	1.88e-07
1945	1.42e-07
1946	6.77e-07
1947	1.04e-06
1948	1.45e-07
1949	4.11e-06
1950	3.92e-06
1951	2.96e-06
1952	9.55e-07
1953	7.56e-07
1954	1.17e-05
1956	7.23e-05
1958	8.87e-06
1959	1.23e-05
1961	1.16e-07
1962	2.19e-06
1964	1.45e-06
1965	8.3e-06
1967	7.44e-06
1968	3.24e-06
1969	3.25e-06
1973	0.000125241
1974	2.73e-05
1975	1.14e-05
1977	2.62e-05
1978	1.05e-05
1981	2.17e-05
1982	0.000244944
1983	9.73e-06
1984	4.17e-06
1990	3.69e-07
1991	2.53e-07
1992	6.03e-08
1993	2.01e-06
1994	0.000139091
1995	8.48e-07
1996	2.49e-07
1997	2.08e-06
1999	8.39e-06
2000	2.47e-06
2001	5.65e-07
2002	3.61e-06
2004	1.19e-06
2005	9.5e-05
2006	5.51e-07
2009	1.55e-07
2010	1.1e-05
2011	1.29e-05
2012	6.42e-08
2016	2.09e-08
2017	1.08e-05
2018	2.8e-07
2019	9.97e-07
2020	7.55e-08
2021	2.29e-06
2022	2.37e-06
2023	0.000130381
2026	4.81e-06
2027	3.1e-06
2029	3.44e-06
2030	1.54e-06
2033	0.00128854
2034	8.77e-06
2035	2.76e-05
2036	1.64e-06
2037	1.1e-06
2038	2.89e-07
2039	1e-07
2040	8e-07
2041	3.5e-07
2042	3.01e-06
2043	1.05e-06
2045	2.81e-07
2046	7.08e-07
2047	1.03e-06
2048	1.95e-06
2049	1.43e-06
2051	4.24e-07
2052	1.86e-07
2053	1.82e-06
2054	1.18e-07
2055	3.07e-07
2056	1.13e-06
2057	5.02e-06
2058	4.09e-06
2059	6.65e-06
2060	4.04e-06
2063	7.53e-07
2064	3.16e-05
2065	5.37e-06
2066	9.37e-06
2067	2.62e-05
2068	1.16e-05
2071	1.17e-05
2072	3.08e-05
2073	5.5e-06
2074	0.000107869
2077	3.56e-06
2078	3.61e-05
2079	8.99e-06
2081	2.72e-06
2091	8.74e-06
2098	1.19e-06
2099	0.000343421
2100	1.76e-05
2101	6.28e-06
2103	5.42e-07
2104	2.15e-06
2107	4.38e-06
2108	1.69e-06
2109	1.24e-07
2113	1.59e-05
2114	2.99e-06
2115	7.29e-06
2116	9.41e-08
2117	8.76e-07
2118	4.47e-07
2119	1.17e-06
2120	2.48e-06
2122	6.04e-06
2123	7.39e-07
2125	1.2e-07
2130	4.96e-05
2131	2.3e-06
2132	1.03e-05
2134	2.73e-07
2137	1.63e-06
2138	7.8e-09
2139	2.26e-07
2140	2e-05
2145	6.54e-06
2146	0.00022792
2147	1.01e-06
2149	6.62e-07
2150	2.33e-07
2151	2.12e-06
2152	1.58e-06
2153	1.26e-06
2155	3.11e-06
2157	1.15e-06
2158	2.14e-08
2159	7.18e-07
2160	1.15e-07
2161	1.78e-07
2162	2.35e-06
2165	1.62e-08
2166	7.64e-08
2167	3.71e-06
2168	3.74e-07
2169	1.84e-06
2170	8.68e-07
2171	2.44e-06
2175	0.00105159
2176	7.22e-05
2177	0.0015168
2178	0.000663385
2180	7.31e-08
2181	3.92e-07
2182	4.73e-07
2184	3.04e-07
2185	9.48e-06
2186	2.32e-05
2187	3.9e-05
2188	5.6e-05
2189	0.00161039
2191	8.21e-07
2192	2.71e-06
2193	1.57e-05
2194	4.53e-06
2195	6.48e-08
2197	1.62e-05
2199	2.15e-07
2200	1.83e-06
2201	1.99e-08
2202	1.47e-06
2203	3.95e-06
2204	3.52e-07
2205	5.33e-08
2206	9.69e-07
2207	1.58e-06
2208	8.42e-08
2209	1.7e-06
2212	2.74e-06
2213	2.36e-06
2214	1.7e-06
2219	1.3e-07
2220	2.43e-06
2222	2.74e-06
2224	2.38e-07
2230	3.72e-07
2232	6.18e-08
2235	4.22e-06
2237	0.000964118
2239	3.62e-07
2241	5.92e-06
2242	4.46e-06
2243	1.25e-06
2244	3.83e-06
2246	2.84e-06
2247	2.19e-06
2248	9.61e-08
2249	1.14e-07
2250	4.17e-07
2251	1.6e-08
2252	8.27e-07
2253	1.61e-07
2254	9.78e-08
2255	1.98e-07
2257	5.86e-07
2258	1.25e-07
2260	5.22e-06
2261	1.21e-05
2262	1.68e-08
2263	1.12e-06
2264	2.41e-06
2266	1.55e-07
2267	4.26e-08
2268	3.25e-06
2271	1.68e-06
2272	1.44e-06
2273	5.1e-06
2274	0.000104421
2275	5.65e-06
2277	4.03e-08
2280	6.1e-06
2281	2.02e-07
2286	9.17e-07
2287	2.39e-05
2288	3.61e-06
2289	8.69e-05
2290	1.85e-06
2295	1.13e-06
2296	2.1e-06
2302	3.91e-06
2303	6.74e-07
2305	0.000307913
2307	2.41e-08
2308	1.67e-05
2309	2.01e-05
2312	7.1e-07
2313	2.15e-06
2314	1.2e-05
2315	1.57e-07
2316	0.000381446
2317	9.99e-06
2318	1.55e-05
2319	3.62e-06
2321	2.4e-06
2322	8.25e-07
2323	7.69e-08
2324	7.6e-07
2331	1.72e-09
2332	4.23e-06
2334	1e-06
2335	8.13e-06
2339	9.51e-07
2342	6.6e-07
2346	1.55e-07
2348	3.89e-07
2353	3.29e-05
2354	3.92e-06
2355	4.51e-06
2357	7.46e-07
2395	8.07e-07
2444	1.57e-06
2475	3.28e-05
2483	3.67e-07
2487	2.3e-06
2488	2.98e-08
2491	0.000332602
2492	9.4e-07
2494	1.68e-06
2495	1.18e-05
2512	2.03e-06
2516	6.46e-06
2517	2.46e-07
2520	7.67e-10
2521	1.45e-05
2524	7.49e-08
2532	6.45e-08
2533	2.39e-06
2534	0.000428289
2538	1.65e-07
2539	3.8e-07
2547	0.000587777
2548	1.71e-06
2549	3.89e-06
2550	2.47e-06
2551	4.66e-06
2553	1.59e-05
2554	1.6e-07
2556	2.92e-07
2557	1.66e-07
2560	3.92e-07
2561	7.65e-08
2562	8.55e-08
2563	1.29e-07
2566	7.14e-08
2569	5.99e-07
2571	1.81e-06
2572	1.92e-07
2577	1.7e-06
2580	2e-06
2581	2.25e-07
2584	1.17e-07
2587	3.7e-09
2589	2.97e-08
2590	1.47e-07
2592	8.71e-08
2593	3.99e-06
2596	6.5e-07
2597	0.000277784
2617	1.11e-06
2618	6.01e-07
2619	6.9e-09
2621	6.58e-08
2622	5.17e-07
2623	5.27e-06
2624	3.05e-06
2625	8.5e-07
2626	2.67e-06
2627	1.79e-06
2629	1.94e-07
2631	9.94e-06
2632	4.06e-07
2634	9.86e-06
2635	4.53e-08
2638	1.86e-06
2639	4.59e-06
2641	5.51e-08
2642	1.04e-06
2643	1.69e-06
2645	1.22e-07
2646	2.05e-07
2647	1.38e-05
2648	0.000669607
2649	4.72e-06
2650	1.17e-06
2653	4.98e-07
2660	1.25e-07
2661	5.18e-06
2664	2.07e-06
2665	1.85e-06
2668	7.31e-08
2669	2.79e-06
2670	7.25e-06
2671	2.94e-06
2672	5.16e-06
2673	5.31e-07
2674	4.19e-07
2675	7.64e-09
2676	0
2678	1.34e-08
2683	4.83e-07
2686	9.9e-08
2688	1.75e-05
2690	5.85e-06
2691	0
2694	6.64e-09
2695	6.83e-08
2696	7.86e-08
2697	6.05e-06
2700	1.6e-07
2701	5.43e-08
2702	3.51e-07
2703	3.96e-08
2705	2.46e-08
2706	2.53e-07
2709	4.97e-07
2710	5.2e-07
2717	1.58e-08
2719	6.06e-08
2720	0.000119992
2729	4.95e-07
2730	7.51e-07
2733	5.35e-06
2734	5.37e-06
2735	1.51e-06
2736	7.49e-07
2737	1.31e-06
2739	1.16e-06
2740	7.35e-06
2742	6.53e-07
2743	8.44e-08
2744	1.1e-06
2745	1.36e-06
2746	3.2e-06
2747	9.66e-07
2752	2.23e-06
2760	6.12e-06
2762	1.07e-07
2764	6.92e-06
2767	8.76e-07
2768	2.69e-06
2769	1.07e-06
2770	1.62e-06
2771	2.29e-06
2773	1.9e-06
2774	6.57e-07
2775	3.65e-07
2776	9e-07
2778	1.21e-06
2779	9.1e-07
2781	5.93e-07
2782	6.04e-06
2783	7.77e-06
2784	5.84e-07
2785	2.31e-06
2786	2.68e-06
2787	2.69e-06
2788	2.37e-06
2790	4.43e-07
2791	1.88e-06
2793	3.41e-07
2794	2.19e-05
2796	1.46e-08
2799	2.95e-06
2800	3.1e-06
2801	4.1e-05
2802	2.46e-05
2803	2.83e-07
2804	1e-05
2805	1.34e-07
2806	3.58e-06
2810	8.84e-05
2811	3.1e-06
2812	4.92e-07
2813	2.91e-08
2815	7.04e-07
2817	2.02e-07
2819	1.61e-07
2821	5.86e-07
2823	1.31e-07
2824	1.09e-07
2826	1e-06
2831	0
2832	2.66e-07
2833	7.78e-07
2834	1.44e-07
2835	1.81e-07
2843	3.47e-07
2844	3.83e-06
2845	1.33e-07
2848	9.75e-08
2849	3.3e-09
2861	3.44e-07
2862	6.75e-09
2863	7.52e-08
2867	6.07e-08
2868	7.61e-07
2869	1.13e-05
2870	2.8e-06
2872	1.08e-06
2873	1.44e-05
2874	1.58e-05
2875	4.35e-06
2876	7.26e-06
2877	1.4e-06
2879	2.69e-06
2882	3.44e-07
2885	0.000501736
2886	1.48e-05
2887	3.34e-06
2888	1.72e-06
2889	1e-05
2890	4.73e-07
2891	3.56e-07
2892	1.19e-07
2893	2.84e-07
2895	5.53e-07
2896	4.83e-06
2897	9.76e-08
2898	4.21e-07
2899	1.22e-07
2901	3.26e-06
2902	5.12e-07
2903	1.27e-06
2904	1.46e-06
2905	5.65e-08
2906	4.9e-07
2908	2.5e-05
2909	4.16e-06
2911	8.78e-07
2912	7.78e-09
2913	1.79e-07
2915	4.99e-07
2917	4.91e-08
2919	1.55e-07
2920	1.82e-07
2923	1.89e-05
2926	4.92e-07
2931	1.43e-05
2932	7.25e-05
2934	4.67e-06
2935	3.75e-06
2936	4.95e-07
2937	2.12e-06
2938	5.96e-07
2939	8.67e-09
2941	1.16e-07
2944	1.5e-07
2946	3.54e-08
2947	7.46e-07
2948	5.7e-06
2950	7.55e-06
2954	1.42e-06
2956	0.00034757
2957	2.67e-06
2958	8.29e-07
2959	5.81e-06
2960	1.36e-05
2961	1.07e-05
2962	6.68e-06
2963	5.17e-06
2965	1.83e-05
2966	2.32e-06
2967	4.83e-06
2968	3.93e-06
2969	0.000114157
2971	1.21e-06
2972	0.00136806
2975	2.81e-05
2976	4.78e-06
2977	2.24e-07
2982	5.71e-07
2983	7.9e-07
2984	4.33e-08
2987	1.72e-07
2990	4.54e-08
2992	2.57e-07
2994	6.7e-08
2995	1.99e-07
2997	1.51e-06
2998	1.03e-07
3001	6.32e-06
3002	9.78e-06
3003	1.26e-06
3004	1.32e-06
3005	3.83e-06
3006	1.69e-05
3007	1.73e-06
3008	3.97e-06
3009	5.88e-06
3013	6.85e-07
3014	0.0604503
3015	1.53e-06
3017	1.4e-06
3018	6.95e-06
3020	2.84e-05
3024	1.55e-05
3026	6.37e-08
3028	0.000117985
3029	1.96e-06
3030	3.68e-06
3032	6.28e-06
3033	3.8e-07
3035	7.68e-06
3036	1.66e-07
3037	1.15e-07
3039	2.87e-08
3040	4.03e-08
3043	7.39e-07
3045	2.1e-08
3046	2.05e-08
3047	5.77e-08
3048	2.87e-07
3049	3.3e-09
3050	6.84e-07
3054	0.000528509
3055	9.17e-06
3059	3.94e-06
3060	5.99e-09
3061	6.43e-08
3064	5.5e-05
3065	0.000255814
3066	0.000159286
3067	2.14e-08
3068	0.000270258
3069	3.78e-06
3070	2.12e-05
3071	1.96e-06
3073	0.000122348
3075	2.77e-06
3077	2.23e-07
3078	1.27e-06
3081	1.34e-06
3082	7.9e-07
3083	2.18e-08
3084	2.39e-07
3087	3.84e-06
3090	1.14e-05
3091	3.4e-05
3092	1.32e-06
3093	0.000105692
3094	1.59e-06
3096	9.91e-05
3097	1.05e-06
3098	6.72e-07
3099	1.27e-06
3101	7.7e-07
3104	1.85e-06
3105	1.52e-06
3106	1.25e-06
3107	3.9e-07
3108	6.78e-07
3109	1.71e-06
3111	1.18e-07
3115	8.08e-07
3117	5.71e-06
3122	5.35e-07
3123	8.38e-07
3125	1.15e-06
3126	6.31e-09
3131	7.43e-07
3133	1.98e-06
3134	5.74e-07
3135	8.52e-08
3140	3.02e-08
3141	4.03e-07
3142	1.61e-06
3145	9.53e-08
3146	0.000399444
3148	1.84e-05
3149	1.7e-06
3150	4.33e-06
3151	8.19e-06
3155	1.1e-06
3156	8.6e-07
3157	6.84e-08
3159	8.11e-06
3161	9.8e-05
3162	2.42e-06
3163	6.96e-06
3164	4.99e-05
3169	5.68e-07
3170	2.52e-06
3171	1.07e-07
3172	0.000550445
3174	3.96e-06
3175	2.56e-06
3176	2.88e-06
3177	3.37e-08
3178	0.000161549
3181	1.24e-05
3182	0.000120775
3183	0.000132228
3184	0.000226123
3185	0.000249843
3187	1.05e-05
3188	1.47e-05
3189	0.000131799
3190	4.58e-05
3191	2.61e-05
3192	3.12e-05
3195	1.64e-06
3196	5.41e-07
3198	2.28e-06
3199	4.4e-07
3200	3.19e-06
3202	6.25e-07
3204	1.98e-06
3205	2.17e-06
3206	7.82e-07
3207	1.5e-07
3208	2.05e-09
3209	2.32e-08
3211	1.59e-07
3212	6.02e-07
3216	1.07e-06
3217	9.67e-06
3218	3.95e-07
3219	1.87e-06
3221	2.49e-06
3224	1.75e-06
3225	6.12e-07
3226	5.41e-07
3227	1.14e-07
3229	7.69e-08
3232	1.85e-07
3233	1.98e-06
3234	2.78e-06
3235	3.18e-06
3238	1.48e-07
3239	2.32e-08
3240	3.37e-06
3241	4.62e-07
3242	8.88e-07
3251	8.48e-06
3257	9.1e-09
3263	1.12e-06
3265	3.71e-06
3267	1.87e-06
3269	1.97e-07
3270	8.42e-09
3273	3.8e-07
3275	6.82e-06
3276	0.000120494
3280	4.25e-05
3281	4.97e-06
3290	3.36e-08
3291	5.93e-06
3293	2.26e-06
3295	2.26e-05
3297	2.58e-05
3298	7.28e-06
3299	2.44e-06
3300	5.17e-07
3301	0.000101471
3303	1.19e-05
3304	5.07e-07
3305	0.000127281
3306	2.42e-06
3308	0.000580532
3309	1.78e-05
3310	4.04e-06
3312	3.68e-05
3313	0.000136281
3315	3.01e-05
3316	2.07e-06
3320	0.000623573
3326	0.000380353
3329	0.000108229
3336	1.03e-05
3337	5.82e-06
3339	2.2e-05
3344	8.36e-07
3346	7.3e-08
3347	7.3e-08
3350	6.6e-08
3351	2e-07
3354	6.37e-08
3356	3.74e-07
3357	1.43e-07
3358	4.67e-07
3362	5.56e-07
3363	5.81e-07
3364	0.000505026
3376	2.7e-06
3382	5.56e-07
3383	3.08e-06
3384	1.65e-06
3385	2.29e-06
3386	3.37e-08
3394	2.22e-06
3396	2.79e-05
3397	7.22e-07
3398	8.13e-06
3399	2.32e-06
3400	1.1e-06
3416	1.57e-06
3417	2.45e-07
3418	2.84e-07
3419	8.64e-07
3420	2.13e-06
3421	6.07e-07
3425	5.04e-08
3428	9.6e-05
3430	2.83e-06
3431	4.36e-06
3433	1.54e-05
3434	1.22e-05
3437	1.24e-05
3440	5.3e-08
3449	6.37e-08
3454	3.45e-06
3455	2.47e-06
3458	4.69e-07
3459	1.07e-06
3460	2.48e-06
3475	1.89e-07
3476	2.42e-06
3479	4.74e-07
3480	7.89e-06
3481	7.43e-07
3482	1.05e-05
3483	1.32e-07
3485	1.3e-07
3486	5.95e-06
3487	8.89e-07
3488	6.26e-07
3489	5.22e-08
3490	6.23e-06
3491	1.55e-06
3500	2.57e-08
3507	4.05e-08
3508	3.15e-06
3516	5.36e-06
3537	1.42e-07
3543	1.05e-07
3547	1.67e-07
3549	4.25e-08
3550	0.00055293
3551	3.41e-05
3552	1.64e-06
3553	6.1e-07
3554	7.18e-07
3556	1.78e-06
3557	1.77e-06
3558	4.94e-09
3559	9.82e-07
3560	5.3e-06
3561	5.92e-06
3562	1.27e-07
3563	6.27e-06
3565	2.2e-08
3566	1.39e-06
3567	1.09e-08
3568	2.53e-06
3569	3.69e-07
3570	1.01e-06
3572	5.51e-06
3574	8.62e-09
3575	3.78e-06
3576	1.2e-06
3577	1.71e-06
3578	3.8e-09
3579	6.24e-07
3581	2.05e-06
3586	3.39e-07
3587	2.49e-06
3588	1.13e-07
3589	4.97e-08
3592	3.06e-09
3593	6.99e-09
3594	1.06e-06
3595	2.97e-07
3596	1.85e-08
3597	2.19e-07
3600	4.44e-07
3601	2.01e-06
3603	5.87e-06
3604	7.61e-07
3605	1.23e-08
3606	1.29e-07
3607	3.83e-06
3608	0.000691052
3609	2.26e-05
3611	3.79e-05
3612	4.5e-07
3613	5.14e-06
3614	2.86e-07
3615	3.74e-06
3619	5.73e-05
3620	2.12e-06
3621	0.000262344
3622	6.07e-06
3623	1.44e-07
3624	6.56e-07
3625	1.38e-07
3627	1.76e-06
3628	9.38e-05
3630	1.27e-06
3631	3.81e-06
3632	4.86e-07
3635	3.77e-06
3636	3.78e-06
3638	7.25e-07
3640	0
3642	7.92e-07
3643	7.89e-06
3646	1.01e-05
3651	7.91e-06
3654	1.41e-05
3655	3.19e-07
3656	3.34e-06
3658	9.62e-06
3659	9.62e-06
3660	8.95e-06
3661	1.01e-05
3662	5.14e-06
3663	5.78e-06
3664	9.07e-08
3665	8.96e-06
3667	1.63e-05
3670	2.47e-06
3672	1.04e-06
3673	1.58e-06
3674	6.4e-07
3675	1.75e-06
3676	5.82e-06
3678	1.51e-06
3679	5.03e-07
3680	2.81e-08
[truncated: 13,927 more rows]
