# Supplementary material for: The identification of six risk genes for ovarian cancer platinum response based on global network algorithm and verification analysis
Source: J Cell Mol Med. 2020 Aug 6;24(17):9839–52. doi: 10.1111/jcmm.15567 (PMC7520306; doi:10.1111/jcmm.15567)
Supplement: Supplementary file 6 — Table S3 [file JCMM-24-9839-s006.xls]

## Sheet: Sheet1
TableS3. Neighboring genes of BLM with a mutation rate greater than 10%
Gene symbol
ATR
FAAP100
FAAP24
FANCE
FANCL
HES1
HIST1H2BD
HIST1H2BF
HIST1H2BG
HIST1H2BH
HIST1H2BJ
HIST1H2BK
HIST1H2BL
HIST1H2BN
HIST1H2BO
HIST1H4A
HIST1H4B
HIST1H4C
HIST1H4I
HIST1H4J
HIST1H4K
HIST2H2BE
HIST2H4A
HIST3H2BB
MSH5
UBE2T

## Sheet: Sheet2
TableS3. Adjacent genes of BRCA1 with a mutation rate greater than 10%
Gene symbol
AKT1
ATF2
ATR
AURKA
CCNE1
CDKN1B
CSNK2A1
E2F4
E2F6
FANCE
FANCG
FANCL
HIST1H2BD
HIST1H2BF
HIST1H2BG
HIST1H2BH
HIST1H2BJ
HIST1H2BK
HIST1H2BL
HIST1H2BN
HIST1H2BO
HIST1H4A
HIST1H4B
HIST1H4C
HIST1H4I
HIST1H4J
HIST1H4K
HIST2H2BE
HIST2H4A
HIST3H2BB
MAX
MDC1
NBN
NF1
PALB2
PCNA
RAD21
RBL1
RBL2
RNF8
RPA1
SMC1A
STAG1
STAG3
SYCP2
TBP
TEX15
TFDP2
TP53

## Sheet: Sheet3
TableS3. Adjacent genes of FANCA with a mutation rate greater than 10%
Gene symbol
AKT1
FAAP24
HES1
HUS1
RAD1
RAD17
RFC4
RPA1
TOPBP1
UBA52
UBE2T
WDR48

## Sheet: Sheet4
TableS3. Adjacent genes of FANCG with a mutation rate greater than 10%
Gene symbol
ATR
FAAP24
HES1
HUS1
RAD1
RAD17
RFC4
RPA1
TOPBP1
UBA52
UBE2T
WDR48

## Sheet: Sheet5
TableS3. Adjacent genes of KDM1A with a mutation rate greater than 10%
Gene symbol
HDAC10
HIST1H2AE
HIST1H2AG
HIST1H2AK
HIST1H2AM
HIST1H2BD
HIST1H2BF
HIST1H2BG
HIST1H2BH
HIST1H2BJ
HIST1H2BK
HIST1H2BL
HIST1H2BN
HIST1H2BO
HIST1H3B
HIST1H3D
HIST1H3E
HIST1H3G
HIST1H3H
HIST1H4A
HIST1H4B
HIST1H4C
HIST1H4I
HIST1H4J
HIST1H4K
HIST2H2AC
HIST2H2BE
HIST2H2BF
HIST2H3D
HIST2H4A
HIST3H2BB
KDM1B
SPEN

## Sheet: Sheet6
TableS3. Adjacent genes of POLD1 with a mutation rate greater than 10%
Gene symbol
CIAO1
DBF4
E2F3
MCM10
MCM4
NUBP1
ORC1
ORC2
ORC4
ORC5
RPA1
RTEL1
TERT
TENT4A
POLQ
POLL
POLH
