# Supplementary material for: The identification of six risk genes for ovarian cancer platinum response based on global network algorithm and verification analysis
Source: J Cell Mol Med. 2020 Aug 6;24(17):9839–52. doi: 10.1111/jcmm.15567 (PMC7520306; doi:10.1111/jcmm.15567)
Supplement: Supplementary file 7 — Table S4 [file JCMM-24-9839-s007.xls]

## Sheet: Sheet1
Table S4.DAVID of six candidate genes enrichment analysis
Enrichment analysis of BLM by using DAVID.
Category	Term	Count	%	PValue	Genes	List Total	Pop Hits	Pop Total	Fold Enrichment	Bonferroni	Benjamini	FDR
GOTERM_BP_FAT	GO:0006334~nucleosome assembly	18	1.02975	2.18296e-29	HIST1H2BD, HIST1H4K, HIST1H2BF, HIST1H2BG, HIST1H2BH, HIST2H4A, HIST1H2BO, HIST1H2BN, HIST1H4A, HIST1H2BK, HIST1H2BL, HIST1H4B, HIST2H2BE, HIST1H2BJ, HIST1H4C, HIST3H2BB, HIST1H4I, HIST1H4J	27	151	16650	73.5099	1.70052e-26	1.70052e-26	3.33914e-26
GOTERM_BP_FAT	GO:0031497~chromatin assembly	18	1.02975	1.31559e-28	HIST1H2BD, HIST1H4K, HIST1H2BF, HIST1H2BG, HIST1H2BH, HIST2H4A, HIST1H2BO, HIST1H2BN, HIST1H4A, HIST1H2BK, HIST1H2BL, HIST1H4B, HIST2H2BE, HIST1H2BJ, HIST1H4C, HIST3H2BB, HIST1H4I, HIST1H4J	27	167	16650	66.4671	1.02484e-25	5.12422e-26	2.01238e-25
GOTERM_BP_FAT	GO:0034728~nucleosome organization	18	1.02975	4.0816e-28	HIST1H2BD, HIST1H4K, HIST1H2BF, HIST1H2BG, HIST1H2BH, HIST2H4A, HIST1H2BO, HIST1H2BN, HIST1H4A, HIST1H2BK, HIST1H2BL, HIST1H4B, HIST2H2BE, HIST1H2BJ, HIST1H4C, HIST3H2BB, HIST1H4I, HIST1H4J	27	178	16650	62.3596	3.17957e-25	1.05986e-25	6.24337e-25
GOTERM_BP_FAT	GO:0006333~chromatin assembly or disassembly	18	1.02975	1.41971e-27	HIST1H2BD, HIST1H4K, HIST1H2BF, HIST1H2BG, HIST1H2BH, HIST2H4A, HIST1H2BO, HIST1H2BN, HIST1H4A, HIST1H2BK, HIST1H2BL, HIST1H4B, HIST2H2BE, HIST1H2BJ, HIST1H4C, HIST3H2BB, HIST1H4I, HIST1H4J	27	191	16650	58.1152	1.10596e-24	2.76489e-25	2.17165e-24
GOTERM_BP_FAT	GO:0006323~DNA packaging	18	1.02975	4.93736e-27	HIST1H2BD, HIST1H4K, HIST1H2BF, HIST1H2BG, HIST1H2BH, HIST2H4A, HIST1H2BO, HIST1H2BN, HIST1H4A, HIST1H2BK, HIST1H2BL, HIST1H4B, HIST2H2BE, HIST1H2BJ, HIST1H4C, HIST3H2BB, HIST1H4I, HIST1H4J	27	205	16650	54.1463	3.8462e-24	7.6924e-25	7.55237e-24
GOTERM_BP_FAT	GO:0071103~DNA conformation change	19	1.08696	1.19418e-26	HIST1H2BD, HIST1H4K, BLM, HIST1H2BF, HIST1H2BG, HIST1H2BH, HIST2H4A, HIST1H2BO, HIST1H2BN, HIST1H4A, HIST1H2BK, HIST1H2BL, HIST1H4B, HIST2H2BE, HIST1H2BJ, HIST1H4C, HIST3H2BB, HIST1H4I, HIST1H4J	27	284	16650	41.2559	9.30263e-24	1.55044e-24	1.82666e-23
GOTERM_BP_FAT	GO:0065004~protein-DNA complex assembly	18	1.02975	5.41295e-26	HIST1H2BD, HIST1H4K, HIST1H2BF, HIST1H2BG, HIST1H2BH, HIST2H4A, HIST1H2BO, HIST1H2BN, HIST1H4A, HIST1H2BK, HIST1H2BL, HIST1H4B, HIST2H2BE, HIST1H2BJ, HIST1H4C, HIST3H2BB, HIST1H4I, HIST1H4J	27	235	16650	47.234	4.21669e-23	6.02384e-24	8.27985e-23
GOTERM_BP_FAT	GO:0071824~protein-DNA complex subunit organization	18	1.02975	3.60643e-25	HIST1H2BD, HIST1H4K, HIST1H2BF, HIST1H2BG, HIST1H2BH, HIST2H4A, HIST1H2BO, HIST1H2BN, HIST1H4A, HIST1H2BK, HIST1H2BL, HIST1H4B, HIST2H2BE, HIST1H2BJ, HIST1H4C, HIST3H2BB, HIST1H4I, HIST1H4J	27	262	16650	42.3664	2.80941e-22	3.51176e-23	5.51654e-22
GOTERM_BP_FAT	GO:0051276~chromosome organization	21	1.20137	1.40177e-18	HIST1H2BD, HIST1H4K, BLM, HIST1H2BF, HIST1H2BG, MSH5, HIST1H2BH, ATR, HIST2H4A, HIST1H2BO, HIST1H2BN, HIST1H2BK, HIST1H4A, HIST1H2BL, HIST2H2BE, HIST1H4B, HIST1H2BJ, HIST1H4C, HIST3H2BB, HIST1H4I, HIST1H4J	27	1184	16650	10.9375	1.09198e-15	1.21331e-16	2.1442e-15
GOTERM_BP_FAT	GO:0006325~chromatin organization	18	1.02975	3.36774e-17	HIST1H2BD, HIST1H4K, HIST1H2BF, HIST1H2BG, HIST1H2BH, HIST2H4A, HIST1H2BO, HIST1H2BN, HIST1H4A, HIST1H2BK, HIST1H2BL, HIST1H4B, HIST2H2BE, HIST1H2BJ, HIST1H4C, HIST3H2BB, HIST1H4I, HIST1H4J	27	768	16650	14.4531	2.62347e-14	2.62347e-15	5.15143e-14
GOTERM_BP_FAT	GO:0034622~cellular macromolecular complex assembly	19	1.08696	9.21626e-17	HIST1H2BD, HIST1H4K, HIST1H2BF, HIST1H2BG, HIST1H2BH, ATR, HIST2H4A, HIST1H2BO, HIST1H2BN, HIST1H4A, HIST1H2BK, HIST1H2BL, HIST1H4B, HIST2H2BE, HIST1H2BJ, HIST1H4C, HIST3H2BB, HIST1H4I, HIST1H4J	27	1004	16650	11.67	8.64864e-14	7.88258e-15	1.66533e-13
GOTERM_BP_FAT	GO:0065003~macromolecular complex assembly	21	1.20137	1.9775e-15	HIST1H2BD, HIST1H4K, BLM, HIST1H2BF, HIST1H2BG, HIST1H2BH, ATR, HIST2H4A, HES1, HIST1H2BO, HIST1H2BN, HIST1H2BK, HIST1H4A, HIST1H2BL, HIST2H2BE, HIST1H4B, HIST1H2BJ, HIST1H4C, HIST3H2BB, HIST1H4I, HIST1H4J	27	1710	16650	7.5731	1.55675e-12	1.29674e-13	3.05311e-12
GOTERM_BP_FAT	GO:0006461~protein complex assembly	20	1.14416	2.24399e-15	HIST1H2BD, HIST1H4K, BLM, HIST1H2BF, HIST1H2BG, HIST1H2BH, HIST2H4A, HES1, HIST1H2BO, HIST1H2BN, HIST1H4A, HIST1H2BK, HIST1H2BL, HIST2H2BE, HIST1H4B, HIST1H2BJ, HIST1H4C, HIST3H2BB, HIST1H4I, HIST1H4J	27	1445	16650	8.53518	1.72973e-12	1.33005e-13	3.39728e-12
GOTERM_BP_FAT	GO:0070271~protein complex biogenesis	20	1.14416	2.2714e-15	HIST1H2BD, HIST1H4K, BLM, HIST1H2BF, HIST1H2BG, HIST1H2BH, HIST2H4A, HES1, HIST1H2BO, HIST1H2BN, HIST1H4A, HIST1H2BK, HIST1H2BL, HIST2H2BE, HIST1H4B, HIST1H2BJ, HIST1H4C, HIST3H2BB, HIST1H4I, HIST1H4J	27	1446	16650	8.52928	1.72973e-12	1.23568e-13	3.39728e-12
GOTERM_BP_FAT	GO:0006281~DNA repair	15	0.858124	6.24639e-15	HIST1H4K, BLM, MSH5, FAAP24, ATR, HIST2H4A, FANCL, FAAP100, HIST1H4A, HIST1H4B, FANCE, HIST1H4C, HIST1H4I, HIST1H4J, UBE2T	27	530	16650	17.4528	4.84324e-12	3.22853e-13	9.51461e-12
GOTERM_BP_FAT	GO:0071822~protein complex subunit organization	20	1.14416	3.31214e-14	HIST1H2BD, HIST1H4K, BLM, HIST1H2BF, HIST1H2BG, HIST1H2BH, HIST2H4A, HES1, HIST1H2BO, HIST1H2BN, HIST1H4A, HIST1H2BK, HIST1H2BL, HIST2H2BE, HIST1H4B, HIST1H2BJ, HIST1H4C, HIST3H2BB, HIST1H4I, HIST1H4J	27	1674	16650	7.36758	2.57729e-11	1.61082e-12	5.0604e-11
GOTERM_BP_FAT	GO:0045653~negative regulation of megakaryocyte differentiation	7	0.400458	1.42829e-13	HIST1H4K, HIST1H4A, HIST1H4B, HIST1H4C, HIST2H4A, HIST1H4I, HIST1H4J	27	18	16650	239.815	1.11221e-10	6.54243e-12	2.18392e-10
GOTERM_BP_FAT	GO:0022607~cellular component assembly	22	1.25858	3.68121e-13	HIST1H2BD, HIST1H4K, BLM, HIST1H2BF, HIST1H2BG, MSH5, HIST1H2BH, ATR, HIST2H4A, HIST1H2BO, HES1, HIST1H2BN, HIST1H2BK, HIST1H4A, HIST1H2BL, HIST2H2BE, HIST1H4B, HIST1H2BJ, HIST1H4C, HIST3H2BB, HIST1H4I, HIST1H4J	27	2618	16650	5.18207	2.86789e-10	1.59327e-11	5.63138e-10
GOTERM_BP_FAT	GO:0006974~cellular response to DNA damage stimulus	15	0.858124	1.98366e-12	HIST1H4K, BLM, MSH5, FAAP24, ATR, HIST2H4A, FANCL, FAAP100, HIST1H4A, HIST1H4B, FANCE, HIST1H4C, HIST1H4I, HIST1H4J, UBE2T	27	807	16650	11.4622	1.54525e-09	8.13291e-11	3.03425e-09
GOTERM_BP_FAT	GO:0043933~macromolecular complex subunit organization	21	1.20137	2.16475e-12	HIST1H2BD, HIST1H4K, BLM, HIST1H2BF, HIST1H2BG, HIST1H2BH, ATR, HIST2H4A, HES1, HIST1H2BO, HIST1H2BN, HIST1H2BK, HIST1H4A, HIST1H2BL, HIST2H2BE, HIST1H4B, HIST1H2BJ, HIST1H4C, HIST3H2BB, HIST1H4I, HIST1H4J	27	2461	16650	5.26209	1.68631e-09	8.43156e-11	3.31123e-09
GOTERM_BP_FAT	GO:0044085~cellular component biogenesis	22	1.25858	3.18245e-12	HIST1H2BD, HIST1H4K, BLM, HIST1H2BF, HIST1H2BG, MSH5, HIST1H2BH, ATR, HIST2H4A, HIST1H2BO, HES1, HIST1H2BN, HIST1H2BK, HIST1H4A, HIST1H2BL, HIST2H2BE, HIST1H4B, HIST1H2BJ, HIST1H4C, HIST3H2BB, HIST1H4I, HIST1H4J	27	2914	16650	4.65569	2.47913e-09	1.18054e-10	4.86801e-09
GOTERM_BP_FAT	GO:0045652~regulation of megakaryocyte differentiation	7	0.400458	3.6126e-12	HIST1H4K, HIST1H4A, HIST1H4B, HIST1H4C, HIST2H4A, HIST1H4I, HIST1H4J	27	29	16650	148.851	2.81418e-09	1.27917e-10	5.5259e-09
GOTERM_BP_FAT	GO:0034723~DNA replication-dependent nucleosome organization	7	0.400458	6.8704e-12	HIST1H4K, HIST1H4A, HIST1H4B, HIST1H4C, HIST2H4A, HIST1H4I, HIST1H4J	27	32	16650	134.896	5.35204e-09	2.32697e-10	1.05092e-08
GOTERM_BP_FAT	GO:0006335~DNA replication-dependent nucleosome assembly	7	0.400458	6.8704e-12	HIST1H4K, HIST1H4A, HIST1H4B, HIST1H4C, HIST2H4A, HIST1H4I, HIST1H4J	27	32	16650	134.896	5.35204e-09	2.32697e-10	1.05092e-08
GOTERM_BP_FAT	GO:0000183~chromatin silencing at rDNA	7	0.400458	2.45579e-11	HIST1H4K, HIST1H4A, HIST1H4B, HIST1H4C, HIST2H4A, HIST1H4I, HIST1H4J	27	39	16650	110.684	1.91306e-08	7.97109e-10	3.75647e-08
GOTERM_BP_FAT	GO:0006259~DNA metabolic process	15	0.858124	3.32964e-11	HIST1H4K, BLM, MSH5, FAAP24, ATR, HIST2H4A, FANCL, FAAP100, HIST1H4A, HIST1H4B, FANCE, HIST1H4C, HIST1H4I, HIST1H4J, UBE2T	27	995	16650	9.29648	2.5938e-08	1.03752e-09	5.09316e-08
GOTERM_BP_FAT	GO:0051290~protein heterotetramerization	7	0.400458	3.93632e-11	HIST1H4K, HIST1H4A, HIST1H4B, HIST1H4C, HIST2H4A, HIST1H4I, HIST1H4J	27	42	16650	102.778	3.0664e-08	1.17938e-09	6.02116e-08
GOTERM_BP_FAT	GO:0061641~CENP-A containing chromatin organization	7	0.400458	4.56993e-11	HIST1H4K, HIST1H4A, HIST1H4B, HIST1H4C, HIST2H4A, HIST1H4I, HIST1H4J	27	43	16650	100.388	3.55997e-08	1.31851e-09	6.99033e-08
GOTERM_BP_FAT	GO:0034080~CENP-A containing nucleosome assembly	7	0.400458	4.56993e-11	HIST1H4K, HIST1H4A, HIST1H4B, HIST1H4C, HIST2H4A, HIST1H4I, HIST1H4J	27	43	16650	100.388	3.55997e-08	1.31851e-09	6.99033e-08
GOTERM_BP_FAT	GO:1904837~beta-catenin-TCF complex assembly	7	0.400458	5.28604e-11	HIST1H4K, HIST1H4A, HIST1H4B, HIST1H4C, HIST2H4A, HIST1H4I, HIST1H4J	27	44	16650	98.1061	4.11782e-08	1.47065e-09	8.08573e-08
GOTERM_BP_FAT	GO:0030219~megakaryocyte differentiation	7	0.400458	6.99971e-11	HIST1H4K, HIST1H4A, HIST1H4B, HIST1H4C, HIST2H4A, HIST1H4I, HIST1H4J	27	46	16650	93.8406	5.45278e-08	1.88027e-09	1.0707e-07
GOTERM_BP_FAT	GO:0031055~chromatin remodeling at centromere	7	0.400458	8.01578e-11	HIST1H4K, HIST1H4A, HIST1H4B, HIST1H4C, HIST2H4A, HIST1H4I, HIST1H4J	27	47	16650	91.844	6.24429e-08	2.08143e-09	1.22612e-07
GOTERM_BP_FAT	GO:0016233~telomere capping	7	0.400458	9.15145e-11	HIST1H4K, HIST1H4A, HIST1H4B, HIST1H4C, HIST2H4A, HIST1H4I, HIST1H4J	27	48	16650	89.9306	7.12898e-08	2.29967e-09	1.39984e-07
GOTERM_BP_FAT	GO:0006336~DNA replication-independent nucleosome assembly	7	0.400458	1.91417e-10	HIST1H4K, HIST1H4A, HIST1H4B, HIST1H4C, HIST2H4A, HIST1H4I, HIST1H4J	27	54	16650	79.9383	1.49113e-07	4.6598e-09	2.92798e-07
GOTERM_BP_FAT	GO:0034508~centromere complex assembly	7	0.400458	1.91417e-10	HIST1H4K, HIST1H4A, HIST1H4B, HIST1H4C, HIST2H4A, HIST1H4I, HIST1H4J	27	54	16650	79.9383	1.49113e-07	4.6598e-09	2.92798e-07
GOTERM_BP_FAT	GO:0034724~DNA replication-independent nucleosome organization	7	0.400458	2.14634e-10	HIST1H4K, HIST1H4A, HIST1H4B, HIST1H4C, HIST2H4A, HIST1H4I, HIST1H4J	27	55	16650	78.4848	1.672e-07	5.06665e-09	3.28312e-07
GOTERM_BP_FAT	GO:0002227~innate immune response in mucosa	6	0.343249	3.21119e-10	HIST1H2BD, HIST1H2BK, HIST1H2BF, HIST2H2BE, HIST1H2BG, HIST1H2BJ	27	25	16650	148	2.50152e-07	7.3574e-09	4.91196e-07
GOTERM_BP_FAT	GO:0043486~histone exchange	7	0.400458	3.32222e-10	HIST1H4K, HIST1H4A, HIST1H4B, HIST1H4C, HIST2H4A, HIST1H4I, HIST1H4J	27	59	16650	73.1638	2.58801e-07	7.39431e-09	5.08179e-07
GOTERM_BP_FAT	GO:0006303~double-strand break repair via nonhomologous end joining	7	0.400458	8.74814e-10	HIST1H4K, HIST1H4A, HIST1H4B, HIST1H4C, HIST2H4A, HIST1H4I, HIST1H4J	27	69	16650	62.5604	6.8148e-07	1.893e-08	1.33815e-06
GOTERM_BP_FAT	GO:0000723~telomere maintenance	8	0.457666	1.08152e-09	HIST1H4K, HIST1H4A, HIST1H4B, HIST1H4C, ATR, HIST2H4A, HIST1H4I, HIST1H4J	27	134	16650	36.8159	8.42501e-07	2.27703e-08	1.65433e-06
GOTERM_BP_FAT	GO:1903707~negative regulation of hemopoiesis	8	0.457666	1.20015e-09	HES1, HIST1H4K, HIST1H4A, HIST1H4B, HIST1H4C, HIST2H4A, HIST1H4I, HIST1H4J	27	136	16650	36.2745	9.34913e-07	2.4603e-08	1.83579e-06
GOTERM_BP_FAT	GO:0000726~non-recombinational repair	7	0.400458	1.46036e-09	HIST1H4K, HIST1H4A, HIST1H4B, HIST1H4C, HIST2H4A, HIST1H4I, HIST1H4J	27	75	16650	57.5556	1.13762e-06	2.91697e-08	2.23382e-06
GOTERM_BP_FAT	GO:0002385~mucosal immune response	6	0.343249	1.66593e-09	HIST1H2BD, HIST1H2BK, HIST1H2BF, HIST2H2BE, HIST1H2BG, HIST1H2BJ	27	34	16650	108.824	1.29776e-06	3.2444e-08	2.54827e-06
GOTERM_BP_FAT	GO:0045815~positive regulation of gene expression, epigenetic	7	0.400458	2.00761e-09	HIST1H4K, HIST1H4A, HIST1H4B, HIST1H4C, HIST2H4A, HIST1H4I, HIST1H4J	27	79	16650	54.6414	1.56393e-06	3.81446e-08	3.07092e-06
GOTERM_BP_FAT	GO:0032200~telomere organization	8	0.457666	2.07044e-09	HIST1H4K, HIST1H4A, HIST1H4B, HIST1H4C, ATR, HIST2H4A, HIST1H4I, HIST1H4J	27	147	16650	33.5601	1.61287e-06	3.84017e-08	3.16702e-06
GOTERM_BP_FAT	GO:0043044~ATP-dependent chromatin remodeling	7	0.400458	2.16815e-09	HIST1H4K, HIST1H4A, HIST1H4B, HIST1H4C, HIST2H4A, HIST1H4I, HIST1H4J	27	80	16650	53.9583	1.68899e-06	3.92788e-08	3.31649e-06
GOTERM_BP_FAT	GO:0002251~organ or tissue specific immune response	6	0.343249	2.25232e-09	HIST1H2BD, HIST1H2BK, HIST1H2BF, HIST2H2BE, HIST1H2BG, HIST1H2BJ	27	36	16650	102.778	1.75456e-06	3.98763e-08	3.44524e-06
GOTERM_BP_FAT	GO:0045638~negative regulation of myeloid cell differentiation	7	0.400458	5.42634e-09	HIST1H4K, HIST1H4A, HIST1H4B, HIST1H4C, HIST2H4A, HIST1H4I, HIST1H4J	27	93	16650	46.4158	4.22711e-06	9.3936e-08	8.30034e-06
GOTERM_BP_FAT	GO:0036297~interstrand cross-link repair	6	0.343249	1.24732e-08	FANCL, FAAP100, FAAP24, FANCE, ATR, UBE2T	27	50	16650	74	9.7166e-06	2.11231e-07	1.90795e-05
GOTERM_BP_FAT	GO:0019731~antibacterial humoral response	6	0.343249	2.03721e-08	HIST1H2BD, HIST1H2BK, HIST1H2BF, HIST2H2BE, HIST1H2BG, HIST1H2BJ	27	55	16650	67.2727	1.58697e-05	3.37656e-07	3.11619e-05
GOTERM_BP_FAT	GO:0006302~double-strand break repair	8	0.457666	2.15959e-08	HIST1H4K, HIST1H4A, BLM, HIST1H4B, HIST1H4C, HIST2H4A, HIST1H4I, HIST1H4J	27	206	16650	23.9482	1.68231e-05	3.50484e-07	3.3034e-05
GOTERM_BP_FAT	GO:0006342~chromatin silencing	7	0.400458	2.40483e-08	HIST1H4K, HIST1H4A, HIST1H4B, HIST1H4C, HIST2H4A, HIST1H4I, HIST1H4J	27	119	16650	36.2745	1.87334e-05	3.82318e-07	3.67851e-05
GOTERM_BP_FAT	GO:0051291~protein heterooligomerization	7	0.400458	2.65796e-08	HIST1H4K, HIST1H4A, HIST1H4B, HIST1H4C, HIST2H4A, HIST1H4I, HIST1H4J	27	121	16650	35.6749	2.07053e-05	4.14111e-07	4.06572e-05
GOTERM_BP_FAT	GO:0019730~antimicrobial humoral response	6	0.343249	3.18154e-08	HIST1H2BD, HIST1H2BK, HIST1H2BF, HIST2H2BE, HIST1H2BG, HIST1H2BJ	27	60	16650	61.6667	2.47839e-05	4.85964e-07	4.8666e-05
GOTERM_BP_FAT	GO:0045814~negative regulation of gene expression, epigenetic	7	0.400458	5.35113e-08	HIST1H4K, HIST1H4A, HIST1H4B, HIST1H4C, HIST2H4A, HIST1H4I, HIST1H4J	27	136	16650	31.7402	4.16845e-05	8.01641e-07	8.1853e-05
GOTERM_BP_FAT	GO:0051262~protein tetramerization	7	0.400458	5.8385e-08	HIST1H4K, HIST1H4A, HIST1H4B, HIST1H4C, HIST2H4A, HIST1H4I, HIST1H4J	27	138	16650	31.2802	4.54809e-05	8.58149e-07	8.9308e-05
GOTERM_BP_FAT	GO:0033554~cellular response to stress	15	0.858124	6.41154e-08	HIST1H4K, BLM, MSH5, FAAP24, ATR, HIST2H4A, FANCL, FAAP100, HIST1H4A, HIST1H4B, FANCE, HIST1H4C, HIST1H4I, HIST1H4J, UBE2T	27	1773	16650	5.21715	4.99447e-05	9.24924e-07	9.80734e-05
GOTERM_BP_FAT	GO:0031047~gene silencing by RNA	7	0.400458	1.35633e-07	HIST1H4K, HIST1H4A, HIST1H4B, HIST1H4C, HIST2H4A, HIST1H4I, HIST1H4J	27	159	16650	27.1488	0.000105652	1.92105e-06	0.000207469
GOTERM_BP_FAT	GO:0006338~chromatin remodeling	7	0.400458	1.75085e-07	HIST1H4K, HIST1H4A, HIST1H4B, HIST1H4C, HIST2H4A, HIST1H4I, HIST1H4J	27	166	16650	26.004	0.000136382	2.43556e-06	0.000267817
GOTERM_BP_FAT	GO:0050830~defense response to Gram-positive bacterium	6	0.343249	2.2158e-07	HIST1H2BD, HIST1H2BK, HIST1H2BF, HIST2H2BE, HIST1H2BG, HIST1H2BJ	27	88	16650	42.0455	0.000172596	3.02826e-06	0.000338937
GOTERM_BP_FAT	GO:0045637~regulation of myeloid cell differentiation	7	0.400458	4.00681e-07	HIST1H4K, HIST1H4A, HIST1H4B, HIST1H4C, HIST2H4A, HIST1H4I, HIST1H4J	27	191	16650	22.6003	0.000312082	5.38155e-06	0.000612896
GOTERM_BP_FAT	GO:1903706~regulation of hemopoiesis	8	0.457666	5.14882e-07	HES1, HIST1H4K, HIST1H4A, HIST1H4B, HIST1H4C, HIST2H4A, HIST1H4I, HIST1H4J	27	328	16650	15.0407	0.000401013	6.79816e-06	0.00078758
GOTERM_BP_FAT	GO:0060249~anatomical structure homeostasis	8	0.457666	8.27492e-07	HIST1H4K, HIST1H4A, HIST1H4B, HIST1H4C, ATR, HIST2H4A, HIST1H4I, HIST1H4J	27	352	16650	14.0152	0.000644409	1.07435e-05	0.00126576
GOTERM_BP_FAT	GO:0006352~DNA-templated transcription, initiation	7	0.400458	1.21974e-06	HIST1H4K, HIST1H4A, HIST1H4B, HIST1H4C, HIST2H4A, HIST1H4I, HIST1H4J	27	231	16650	18.6869	0.00094973	1.55766e-05	0.00186575
GOTERM_BP_FAT	GO:0002683~negative regulation of immune system process	8	0.457666	1.58629e-06	HES1, HIST1H4K, HIST1H4A, HIST1H4B, HIST1H4C, HIST2H4A, HIST1H4I, HIST1H4J	27	388	16650	12.7148	0.00123496	1.99308e-05	0.00242643
GOTERM_BP_FAT	GO:0016458~gene silencing	7	0.400458	2.06963e-06	HIST1H4K, HIST1H4A, HIST1H4B, HIST1H4C, HIST2H4A, HIST1H4I, HIST1H4J	27	253	16650	17.0619	0.00161095	2.55909e-05	0.00316574
GOTERM_BP_FAT	GO:0040029~regulation of gene expression, epigenetic	7	0.400458	2.59053e-06	HIST1H4K, HIST1H4A, HIST1H4B, HIST1H4C, HIST2H4A, HIST1H4I, HIST1H4J	27	263	16650	16.4132	0.00201599	3.15311e-05	0.0039625
GOTERM_BP_FAT	GO:0051259~protein oligomerization	8	0.457666	5.88008e-06	HIST1H4K, HIST1H4A, BLM, HIST1H4B, HIST1H4C, HIST2H4A, HIST1H4I, HIST1H4J	27	473	16650	10.4299	0.00457012	7.04682e-05	0.00899402
GOTERM_BP_FAT	GO:0030099~myeloid cell differentiation	7	0.400458	1.18889e-05	HIST1H4K, HIST1H4A, HIST1H4B, HIST1H4C, HIST2H4A, HIST1H4I, HIST1H4J	27	343	16650	12.585	0.00921875	0.000140316	0.0181842
GOTERM_BP_FAT	GO:0006959~humoral immune response	6	0.343249	3.58618e-05	HIST1H2BD, HIST1H2BK, HIST1H2BF, HIST2H2BE, HIST1H2BG, HIST1H2BJ	27	248	16650	14.9194	0.0275503	0.000416881	0.0548416
GOTERM_BP_FAT	GO:0045596~negative regulation of cell differentiation	8	0.457666	4.1661e-05	HES1, HIST1H4K, HIST1H4A, HIST1H4B, HIST1H4C, HIST2H4A, HIST1H4I, HIST1H4J	27	640	16650	7.70833	0.0319336	0.000477159	0.0637073
GOTERM_BP_FAT	GO:0042742~defense response to bacterium	6	0.343249	5.0086e-05	HIST1H2BD, HIST1H2BK, HIST1H2BF, HIST2H2BE, HIST1H2BG, HIST1H2BJ	27	266	16650	13.9098	0.0382666	0.000565318	0.0765861
GOTERM_BP_FAT	GO:0030097~hemopoiesis	8	0.457666	0.000103479	HES1, HIST1H4K, HIST1H4A, HIST1H4B, HIST1H4C, HIST2H4A, HIST1H4I, HIST1H4J	27	739	16650	6.67569	0.0774506	0.00115097	0.158168
GOTERM_BP_FAT	GO:0051093~negative regulation of developmental process	8	0.457666	0.000103479	HES1, HIST1H4K, HIST1H4A, HIST1H4B, HIST1H4C, HIST2H4A, HIST1H4I, HIST1H4J	27	739	16650	6.67569	0.0774506	0.00115097	0.158168
GOTERM_BP_FAT	GO:2000113~negative regulation of cellular macromolecule biosynthetic process	10	0.572082	0.000111413	HES1, HIST1H4K, HIST1H4A, BLM, HIST1H4B, HIST1H4C, ATR, HIST2H4A, HIST1H4I, HIST1H4J	27	1324	16650	4.6576	0.0831355	0.00122173	0.170286
GOTERM_BP_FAT	GO:0048534~hematopoietic or lymphoid organ development	8	0.457666	0.000142701	HES1, HIST1H4K, HIST1H4A, HIST1H4B, HIST1H4C, HIST2H4A, HIST1H4I, HIST1H4J	27	778	16650	6.34105	0.105215	0.00154286	0.218058
GOTERM_BP_FAT	GO:0045934~negative regulation of nucleobase-containing compound metabolic process	10	0.572082	0.000145797	HES1, HIST1H4K, HIST1H4A, BLM, HIST1H4B, HIST1H4C, ATR, HIST2H4A, HIST1H4I, HIST1H4J	27	1371	16650	4.49793	0.107371	0.00155473	0.222784
GOTERM_BP_FAT	GO:0010558~negative regulation of macromolecule biosynthetic process	10	0.572082	0.000188753	HES1, HIST1H4K, HIST1H4A, BLM, HIST1H4B, HIST1H4C, ATR, HIST2H4A, HIST1H4I, HIST1H4J	27	1418	16650	4.34885	0.136751	0.00198522	0.288335
GOTERM_BP_FAT	GO:0002520~immune system development	8	0.457666	0.000199243	HES1, HIST1H4K, HIST1H4A, HIST1H4B, HIST1H4C, HIST2H4A, HIST1H4I, HIST1H4J	27	821	16650	6.00893	0.143778	0.00206753	0.304335
GOTERM_BP_FAT	GO:0031327~negative regulation of cellular biosynthetic process	10	0.572082	0.000261339	HES1, HIST1H4K, HIST1H4A, BLM, HIST1H4B, HIST1H4C, ATR, HIST2H4A, HIST1H4I, HIST1H4J	27	1480	16650	4.16667	0.184219	0.00267549	0.399008
GOTERM_BP_FAT	GO:0009890~negative regulation of biosynthetic process	10	0.572082	0.000295121	HES1, HIST1H4K, HIST1H4A, BLM, HIST1H4B, HIST1H4C, ATR, HIST2H4A, HIST1H4I, HIST1H4J	27	1504	16650	4.10018	0.205414	0.0029817	0.450478
GOTERM_BP_FAT	GO:0051172~negative regulation of nitrogen compound metabolic process	10	0.572082	0.000298095	HES1, HIST1H4K, HIST1H4A, BLM, HIST1H4B, HIST1H4C, ATR, HIST2H4A, HIST1H4I, HIST1H4J	27	1506	16650	4.09473	0.207252	0.00297314	0.455007
GOTERM_BP_FAT	GO:0051241~negative regulation of multicellular organismal process	8	0.457666	0.000731941	HES1, HIST1H4K, HIST1H4A, HIST1H4B, HIST1H4C, HIST2H4A, HIST1H4I, HIST1H4J	27	1017	16650	4.85087	0.434696	0.00719414	1.11377
GOTERM_BP_FAT	GO:0098542~defense response to other organism	6	0.343249	0.000884346	HIST1H2BD, HIST1H2BK, HIST1H2BF, HIST2H2BE, HIST1H2BG, HIST1H2BJ	27	494	16650	7.48988	0.498028	0.00857812	1.34421
GOTERM_BP_FAT	GO:0009617~response to bacterium	6	0.343249	0.0013606	HIST1H2BD, HIST1H2BK, HIST1H2BF, HIST2H2BE, HIST1H2BG, HIST1H2BJ	27	544	16650	6.80147	0.653763	0.0130089	2.06111
GOTERM_BP_FAT	GO:0045892~negative regulation of transcription, DNA-templated	8	0.457666	0.00136376	HES1, HIST1H4K, HIST1H4A, HIST1H4B, HIST1H4C, HIST2H4A, HIST1H4I, HIST1H4J	27	1130	16650	4.36578	0.654615	0.0128809	2.06585
GOTERM_BP_FAT	GO:1903507~negative regulation of nucleic acid-templated transcription	8	0.457666	0.00172864	HES1, HIST1H4K, HIST1H4A, HIST1H4B, HIST1H4C, HIST2H4A, HIST1H4I, HIST1H4J	27	1177	16650	4.19145	0.740182	0.0161071	2.61177
GOTERM_BP_FAT	GO:1902679~negative regulation of RNA biosynthetic process	8	0.457666	0.0018781	HES1, HIST1H4K, HIST1H4A, HIST1H4B, HIST1H4C, HIST2H4A, HIST1H4I, HIST1H4J	27	1194	16650	4.13177	0.768786	0.0172824	2.83456
GOTERM_BP_FAT	GO:0051253~negative regulation of RNA metabolic process	8	0.457666	0.00233394	HES1, HIST1H4K, HIST1H4A, HIST1H4B, HIST1H4C, HIST2H4A, HIST1H4I, HIST1H4J	27	1240	16650	3.97849	0.838017	0.0211872	3.51113
GOTERM_BP_FAT	GO:0010628~positive regulation of gene expression	9	0.514874	0.00327242	HES1, HIST1H4K, HIST1H4A, BLM, HIST1H4B, HIST1H4C, HIST2H4A, HIST1H4I, HIST1H4J	27	1692	16650	3.28014	0.922183	0.0292542	4.89021
GOTERM_BP_FAT	GO:0002682~regulation of immune system process	8	0.457666	0.00423579	HES1, HIST1H4K, HIST1H4A, HIST1H4B, HIST1H4C, HIST2H4A, HIST1H4I, HIST1H4J	27	1378	16650	3.58007	0.963363	0.0372947	6.28668
GOTERM_BP_FAT	GO:0010629~negative regulation of gene expression	8	0.457666	0.00639679	HES1, HIST1H4K, HIST1H4A, HIST1H4B, HIST1H4C, HIST2H4A, HIST1H4I, HIST1H4J	27	1485	16650	3.32211	0.993256	0.0552245	9.3498
GOTERM_BP_FAT	GO:0010605~negative regulation of macromolecule metabolic process	10	0.572082	0.00661375	HES1, HIST1H4K, HIST1H4A, BLM, HIST1H4B, HIST1H4C, ATR, HIST2H4A, HIST1H4I, HIST1H4J	27	2326	16650	2.65119	0.994311	0.0564266	9.65211
GOTERM_BP_FAT	GO:0031324~negative regulation of cellular metabolic process	10	0.572082	0.00698053	HES1, HIST1H4K, HIST1H4A, BLM, HIST1H4B, HIST1H4C, ATR, HIST2H4A, HIST1H4I, HIST1H4J	27	2345	16650	2.62971	0.995733	0.0588307	10.161
GOTERM_BP_FAT	GO:0045595~regulation of cell differentiation	8	0.457666	0.0079008	HES1, HIST1H4K, HIST1H4A, HIST1H4B, HIST1H4C, HIST2H4A, HIST1H4I, HIST1H4J	27	1544	16650	3.19516	0.997928	0.0656488	11.4262
GOTERM_BP_FAT	GO:0043207~response to external biotic stimulus	6	0.343249	0.00830778	HIST1H2BD, HIST1H2BK, HIST1H2BF, HIST2H2BE, HIST1H2BG, HIST1H2BJ	27	829	16650	4.46321	0.998495	0.0682019	11.9803
GOTERM_BP_FAT	GO:0051707~response to other organism	6	0.343249	0.00830778	HIST1H2BD, HIST1H2BK, HIST1H2BF, HIST2H2BE, HIST1H2BG, HIST1H2BJ	27	829	16650	4.46321	0.998495	0.0682019	11.9803
GOTERM_BP_FAT	GO:0045087~innate immune response	6	0.343249	0.00860092	HIST1H2BD, HIST1H2BK, HIST1H2BF, HIST2H2BE, HIST1H2BG, HIST1H2BJ	27	836	16650	4.42584	0.998804	0.0698002	12.3775
GOTERM_BP_FAT	GO:0009607~response to biotic stimulus	6	0.343249	0.0102721	HIST1H2BD, HIST1H2BK, HIST1H2BF, HIST2H2BE, HIST1H2BG, HIST1H2BJ	27	873	16650	4.23826	0.999679	0.0820091	14.6098
GOTERM_BP_FAT	GO:0042592~homeostatic process	8	0.457666	0.011076	HIST1H4K, HIST1H4A, HIST1H4B, HIST1H4C, ATR, HIST2H4A, HIST1H4I, HIST1H4J	27	1645	16650	2.99899	0.999829	0.0872834	15.6645
GOTERM_BP_FAT	GO:0009892~negative regulation of metabolic process	10	0.572082	0.0112226	HES1, HIST1H4K, HIST1H4A, BLM, HIST1H4B, HIST1H4C, ATR, HIST2H4A, HIST1H4I, HIST1H4J	27	2522	16650	2.44515	0.999848	0.0875132	15.8556
GOTERM_BP_FAT	GO:2000026~regulation of multicellular organismal development	8	0.457666	0.0140287	HES1, HIST1H4K, HIST1H4A, HIST1H4B, HIST1H4C, HIST2H4A, HIST1H4I, HIST1H4J	27	1721	16650	2.86655	0.999983	0.107261	19.4351
GOTERM_BP_FAT	GO:0010604~positive regulation of macromolecule metabolic process	10	0.572082	0.0243731	HES1, HIST1H4K, HIST1H4A, BLM, HIST1H4B, HIST1H4C, ATR, HIST2H4A, HIST1H4I, HIST1H4J	27	2856	16650	2.1592	1	0.178104	31.4385
GOTERM_BP_FAT	GO:0009893~positive regulation of metabolic process	10	0.572082	0.0361189	HES1, HIST1H4K, HIST1H4A, BLM, HIST1H4B, HIST1H4C, ATR, HIST2H4A, HIST1H4I, HIST1H4J	27	3052	16650	2.02053	1	0.251338	43.0338
GOTERM_BP_FAT	GO:0008156~negative regulation of DNA replication	2	0.114416	0.0517977	BLM, ATR	27	34	16650	36.2745	1	0.339217	55.6729
GOTERM_BP_FAT	GO:0006513~protein monoubiquitination	2	0.114416	0.0796094	FANCL, UBE2T	27	53	16650	23.2704	1	0.472622	71.8872
GOTERM_BP_FAT	GO:0006952~defense response	6	0.343249	0.0822947	HIST1H2BD, HIST1H2BK, HIST1H2BF, HIST2H2BE, HIST1H2BG, HIST1H2BJ	27	1518	16650	2.43742	1	0.481015	73.116
GOTERM_BP_FAT	GO:0071479~cellular response to ionizing radiation	2	0.114416	0.0867969	BLM, ATR	27	58	16650	21.2644	1	0.49677	75.0642
GOTERM_BP_FAT	GO:0006955~immune response	6	0.343249	0.0884666	HIST1H2BD, HIST1H2BK, HIST1H2BF, HIST2H2BE, HIST1H2BG, HIST1H2BJ	27	1551	16650	2.38556	1	0.500332	75.7526
KEGG_PATHWAY	hsa05322:Systemic lupus erythematosus	18	1.02975	2.79029e-24	HIST1H2BD, HIST1H4K, HIST1H2BF, HIST1H2BG, HIST1H2BH, HIST2H4A, HIST1H2BO, HIST1H2BN, HIST1H4A, HIST1H2BK, HIST1H2BL, HIST1H4B, HIST2H2BE, HIST1H2BJ, HIST1H4C, HIST3H2BB, HIST1H4I, HIST1H4J	26	134	6879	35.5402	3.06932e-23	3.06932e-23	1.73821e-21
KEGG_PATHWAY	hsa05034:Alcoholism	18	1.02975	3.92352e-22	HIST1H2BD, HIST1H4K, HIST1H2BF, HIST1H2BG, HIST1H2BH, HIST2H4A, HIST1H2BO, HIST1H2BN, HIST1H4A, HIST1H2BK, HIST1H2BL, HIST1H4B, HIST2H2BE, HIST1H2BJ, HIST1H4C, HIST3H2BB, HIST1H4I, HIST1H4J	26	177	6879	26.9061	4.31588e-21	2.15794e-21	2.44415e-19
KEGG_PATHWAY	hsa05203:Viral carcinogenesis	18	1.02975	5.14986e-21	HIST1H2BD, HIST1H4K, HIST1H2BF, HIST1H2BG, HIST1H2BH, HIST2H4A, HIST1H2BO, HIST1H2BN, HIST1H4A, HIST1H2BK, HIST1H2BL, HIST1H4B, HIST2H2BE, HIST1H2BJ, HIST1H4C, HIST3H2BB, HIST1H4I, HIST1H4J	26	205	6879	23.2311	5.66484e-20	1.88828e-20	3.20809e-18
KEGG_PATHWAY	hsa03460:Fanconi anemia pathway	8	0.457666	4.6232e-10	FANCL, HES1, FAAP100, BLM, FAAP24, FANCE, ATR, UBE2T	26	53	6879	39.9361	5.08552e-09	1.27138e-09	2.88001e-07

## Sheet: Sheet2
Table S4.DAVID of six candidate genes enrichment analysis
Enrichment analysis of BRCA1 by using DAVID.
Category	Term	Count	%	PValue	Genes	List Total	Pop Hits	Pop Total	Fold Enrichment	Bonferroni	Benjamini	FDR
GOTERM_BP_FAT	GO:0051276~chromosome organization	36	0.674916	9.0666e-31	NBN, HIST1H4K, HIST2H4A, SYCP2, ATF2, RPA1, HIST1H2BO, RAD21, HIST1H2BN, CSNK2A1, HIST1H2BK, HIST1H4A, HIST1H2BL, HIST1H4B, HIST1H2BJ, STAG3, HIST1H4C, PALB2, HIST3H2BB, HIST1H4I, HIST1H4J, STAG1, HIST1H2BD, RBL2, HIST1H2BF, HIST1H2BG, HIST1H2BH, RBL1, TP53, ATR, BRCA1, RNF8, TEX15, HIST2H2BE, PCNA, SMC1A	48	1184	16650	10.5469	1.27839e-27	1.27839e-27	1.49517e-27
GOTERM_BP_FAT	GO:0031497~chromatin assembly	19	0.356205	1.44952e-24	HIST1H2BD, HIST1H4K, HIST1H2BF, HIST1H2BG, HIST1H2BH, TP53, HIST2H4A, HIST1H2BO, HIST1H2BN, HIST1H4A, HIST1H2BK, HIST1H2BL, HIST1H4B, HIST2H2BE, HIST1H2BJ, HIST1H4C, HIST3H2BB, HIST1H4I, HIST1H4J	48	167	16650	39.4648	2.04382e-21	1.02191e-21	2.3904e-21
GOTERM_BP_FAT	GO:0034728~nucleosome organization	19	0.356205	4.76282e-24	HIST1H2BD, HIST1H4K, HIST1H2BF, HIST1H2BG, HIST1H2BH, HIST2H4A, RNF8, HIST1H2BO, HIST1H2BN, HIST1H4A, HIST1H2BK, HIST1H2BL, HIST1H4B, HIST2H2BE, HIST1H2BJ, HIST1H4C, HIST3H2BB, HIST1H4I, HIST1H4J	48	178	16650	37.026	6.71557e-21	2.23852e-21	7.85436e-21
GOTERM_BP_FAT	GO:0006334~nucleosome assembly	18	0.337458	1.61562e-23	HIST1H2BD, HIST1H4K, HIST1H2BF, HIST1H2BG, HIST1H2BH, HIST2H4A, HIST1H2BO, HIST1H2BN, HIST1H4A, HIST1H2BK, HIST1H2BL, HIST1H4B, HIST2H2BE, HIST1H2BJ, HIST1H4C, HIST3H2BB, HIST1H4I, HIST1H4J	48	151	16650	41.3493	2.27803e-20	5.69507e-21	2.66432e-20
GOTERM_BP_FAT	GO:0006333~chromatin assembly or disassembly	19	0.356205	1.76235e-23	HIST1H2BD, HIST1H4K, HIST1H2BF, HIST1H2BG, HIST1H2BH, TP53, HIST2H4A, HIST1H2BO, HIST1H2BN, HIST1H4A, HIST1H2BK, HIST1H2BL, HIST1H4B, HIST2H2BE, HIST1H2BJ, HIST1H4C, HIST3H2BB, HIST1H4I, HIST1H4J	48	191	16650	34.5059	2.48492e-20	4.96983e-21	2.90629e-20
GOTERM_BP_FAT	GO:0006323~DNA packaging	19	0.356205	6.51021e-23	HIST1H2BD, HIST1H4K, HIST1H2BF, HIST1H2BG, HIST1H2BH, TP53, HIST2H4A, HIST1H2BO, HIST1H2BN, HIST1H4A, HIST1H2BK, HIST1H2BL, HIST1H4B, HIST2H2BE, HIST1H2BJ, HIST1H4C, HIST3H2BB, HIST1H4I, HIST1H4J	48	205	16650	32.1494	9.1794e-20	1.5299e-20	1.0736e-19
GOTERM_BP_FAT	GO:0071824~protein-DNA complex subunit organization	20	0.374953	1.31597e-22	HIST1H2BD, HIST1H4K, HIST1H2BF, HIST1H2BG, HIST1H2BH, HIST2H4A, RNF8, RPA1, HIST1H2BO, HIST1H2BN, HIST1H4A, HIST1H2BK, HIST1H2BL, HIST2H2BE, HIST1H4B, HIST1H2BJ, HIST1H4C, HIST3H2BB, HIST1H4I, HIST1H4J	48	262	16650	26.479	1.85551e-19	2.65073e-20	2.17016e-19
GOTERM_BP_FAT	GO:0006974~cellular response to DNA damage stimulus	27	0.506187	2.05695e-22	NBN, HIST1H4K, E2F4, HIST2H4A, ATF2, FANCL, RPA1, RAD21, HIST1H4A, HIST1H4B, MDC1, TFDP2, FANCE, HIST1H4C, FANCG, PALB2, HIST1H4I, HIST1H4J, RBL2, TP53, ATR, BRCA1, RNF8, TEX15, CDKN1B, PCNA, SMC1A	48	807	16650	11.6055	2.9003e-19	3.62537e-20	3.39211e-19
GOTERM_BP_FAT	GO:0071103~DNA conformation change	20	0.374953	6.18336e-22	NBN, HIST1H2BD, HIST1H4K, HIST1H2BF, HIST1H2BG, HIST1H2BH, TP53, HIST2H4A, HIST1H2BO, HIST1H2BN, HIST1H4A, HIST1H2BK, HIST1H2BL, HIST1H4B, HIST2H2BE, HIST1H2BJ, HIST1H4C, HIST3H2BB, HIST1H4I, HIST1H4J	48	284	16650	24.4278	8.71854e-19	9.68727e-20	1.0197e-18
GOTERM_BP_FAT	GO:0065004~protein-DNA complex assembly	19	0.356205	7.97912e-22	HIST1H2BD, HIST1H4K, HIST1H2BF, HIST1H2BG, HIST1H2BH, HIST2H4A, RPA1, HIST1H2BO, HIST1H2BN, HIST1H4A, HIST1H2BK, HIST1H2BL, HIST1H4B, HIST2H2BE, HIST1H2BJ, HIST1H4C, HIST3H2BB, HIST1H4I, HIST1H4J	48	235	16650	28.0452	1.12506e-18	1.12506e-19	1.31584e-18
GOTERM_BP_FAT	GO:0006281~DNA repair	22	0.412448	1.37607e-19	NBN, HIST1H4K, TP53, ATR, HIST2H4A, BRCA1, RPA1, RNF8, FANCL, RAD21, TEX15, HIST1H4A, HIST1H4B, MDC1, PCNA, FANCE, HIST1H4C, FANCG, PALB2, SMC1A, HIST1H4I, HIST1H4J	48	530	16650	14.3986	1.94026e-16	1.76387e-17	2.26928e-16
GOTERM_BP_FAT	GO:0006325~chromatin organization	24	0.449944	7.28143e-19	HIST1H2BD, HIST1H4K, RBL2, HIST1H2BF, HIST1H2BG, RBL1, HIST1H2BH, TP53, HIST2H4A, BRCA1, ATF2, HIST1H2BO, RNF8, HIST1H2BN, HIST1H2BK, HIST1H4A, HIST1H2BL, HIST2H2BE, HIST1H4B, HIST1H2BJ, HIST1H4C, HIST3H2BB, HIST1H4I, HIST1H4J	48	768	16650	10.8398	1.02668e-15	8.55568e-17	1.20078e-15
GOTERM_BP_FAT	GO:0006302~double-strand break repair	15	0.281215	2.9348e-16	NBN, HIST1H4K, HIST2H4A, BRCA1, RNF8, RPA1, RAD21, TEX15, HIST1H4A, HIST1H4B, MDC1, HIST1H4C, PALB2, HIST1H4I, HIST1H4J	48	206	16650	25.2579	4.69624e-13	3.60822e-14	5.44009e-13
GOTERM_BP_FAT	GO:0033554~cellular response to stress	29	0.543682	4.06214e-16	NBN, HIST1H4K, E2F4, HIST2H4A, ATF2, FANCL, RPA1, MAX, RAD21, HIST1H4A, HIST1H4B, MDC1, TFDP2, FANCE, HIST1H4C, FANCG, PALB2, HIST1H4I, HIST1H4J, RBL2, NF1, TP53, ATR, BRCA1, RNF8, TEX15, CDKN1B, PCNA, SMC1A	48	1773	16650	5.67365	6.26166e-13	4.4742e-14	7.32747e-13
GOTERM_BP_FAT	GO:0006259~DNA metabolic process	23	0.431196	3.39568e-15	NBN, HIST1H4K, TP53, ATR, HIST2H4A, BRCA1, RPA1, RNF8, FANCL, CCNE1, RAD21, TEX15, HIST1H4A, HIST1H4B, MDC1, PCNA, FANCE, HIST1H4C, FANCG, PALB2, SMC1A, HIST1H4I, HIST1H4J	48	995	16650	8.01822	4.85278e-12	3.23519e-13	5.67324e-12
GOTERM_BP_FAT	GO:0006303~double-strand break repair via nonhomologous end joining	11	0.206224	3.4304e-15	RNF8, NBN, HIST1H4K, HIST1H4A, MDC1, HIST1H4B, HIST1H4C, HIST2H4A, HIST1H4I, HIST1H4J, BRCA1	48	69	16650	55.2989	4.85278e-12	3.03313e-13	5.67324e-12
GOTERM_BP_FAT	GO:0000726~non-recombinational repair	11	0.206224	8.36229e-15	RNF8, NBN, HIST1H4K, HIST1H4A, MDC1, HIST1H4B, HIST1H4C, HIST2H4A, HIST1H4I, HIST1H4J, BRCA1	48	75	16650	50.875	1.17406e-11	6.9067e-13	1.37335e-11
GOTERM_BP_FAT	GO:0000075~cell cycle checkpoint	14	0.262467	4.1686e-14	NBN, E2F4, RBL2, TP53, ATR, BRCA1, ATF2, CSNK2A1, CDKN1B, MDC1, PCNA, TFDP2, FANCG, SMC1A	48	229	16650	21.2063	5.8703e-11	3.26128e-12	6.86562e-11
GOTERM_BP_FAT	GO:0034622~cellular macromolecular complex assembly	21	0.393701	6.89972e-13	HIST1H2BD, HIST1H4K, HIST1H2BF, HIST1H2BG, HIST1H2BH, ATR, HIST2H4A, RPA1, HIST1H2BO, HIST1H2BN, CDKN1B, HIST1H2BK, HIST1H4A, HIST1H2BL, HIST2H2BE, HIST1H4B, HIST1H2BJ, HIST1H4C, HIST3H2BB, HIST1H4I, HIST1H4J	48	1004	16650	7.25535	9.72905e-10	5.12055e-11	1.13789e-09
GOTERM_BP_FAT	GO:0022402~cell cycle process	23	0.431196	1.91527e-12	NBN, E2F4, RBL2, E2F6, TP53, ATR, SYCP2, BRCA1, ATF2, RPA1, RNF8, CCNE1, RAD21, TEX15, CSNK2A1, CDKN1B, MDC1, TFDP2, PCNA, STAG3, FANCG, SMC1A, STAG1	48	1357	16650	5.87924	2.7005e-09	1.35025e-10	3.15843e-09
GOTERM_BP_FAT	GO:0043933~macromolecular complex subunit organization	29	0.543682	1.91623e-12	HIST1H4K, HIST2H4A, ATF2, HIST1H2BO, RPA1, MAX, HIST1H2BN, HIST1H2BK, HIST1H4A, HIST1H2BL, HIST1H4B, HIST1H2BJ, HIST1H4C, HIST3H2BB, HIST1H4I, HIST1H4J, HIST1H2BD, RBL2, HIST1H2BF, HIST1H2BG, NF1, HIST1H2BH, RBL1, TP53, ATR, BRCA1, RNF8, CDKN1B, HIST2H2BE	48	2461	16650	4.08752	2.70191e-09	1.28662e-10	3.16008e-09
GOTERM_BP_FAT	GO:0000723~telomere maintenance	11	0.206224	3.26295e-12	RPA1, NBN, HIST1H4K, HIST1H4A, HIST1H4B, PCNA, HIST1H4C, ATR, HIST2H4A, HIST1H4I, HIST1H4J	48	134	16650	28.4748	4.60075e-09	2.09125e-10	5.38092e-09
GOTERM_BP_FAT	GO:0045653~negative regulation of megakaryocyte differentiation	7	0.131234	6.5736e-12	HIST1H4K, HIST1H4A, HIST1H4B, HIST1H4C, HIST2H4A, HIST1H4I, HIST1H4J	48	18	16650	134.896	9.26882e-09	4.02992e-10	1.08406e-08
GOTERM_BP_FAT	GO:0032200~telomere organization	11	0.206224	8.27487e-12	RPA1, NBN, HIST1H4K, HIST1H4A, HIST1H4B, PCNA, HIST1H4C, ATR, HIST2H4A, HIST1H4I, HIST1H4J	48	147	16650	25.9566	1.16675e-08	4.86146e-10	1.3646e-08
GOTERM_BP_FAT	GO:0000077~DNA damage checkpoint	11	0.206224	8.85642e-12	NBN, CDKN1B, E2F4, RBL2, MDC1, PCNA, TP53, TFDP2, ATR, BRCA1, ATF2	48	148	16650	25.7812	1.24876e-08	4.99505e-10	1.46052e-08
GOTERM_BP_FAT	GO:0007049~cell cycle	24	0.449944	1.41497e-11	NBN, E2F4, RBL2, E2F6, RBL1, TP53, ATR, SYCP2, BRCA1, ATF2, RPA1, RNF8, CCNE1, RAD21, TEX15, CSNK2A1, CDKN1B, MDC1, TFDP2, PCNA, STAG3, FANCG, SMC1A, STAG1	48	1672	16650	4.97907	1.99511e-08	7.67348e-10	2.33342e-08
GOTERM_BP_FAT	GO:0071822~protein complex subunit organization	24	0.449944	1.45025e-11	HIST1H2BD, HIST1H4K, HIST1H2BF, HIST1H2BG, HIST1H2BH, NF1, TP53, HIST2H4A, HIST1H2BO, RNF8, RPA1, MAX, HIST1H2BN, CDKN1B, HIST1H2BK, HIST1H4A, HIST1H2BL, HIST2H2BE, HIST1H4B, HIST1H2BJ, HIST1H4C, HIST3H2BB, HIST1H4I, HIST1H4J	48	1674	16650	4.97312	2.04485e-08	7.57353e-10	2.39161e-08
GOTERM_BP_FAT	GO:0031570~DNA integrity checkpoint	11	0.206224	1.70255e-11	NBN, CDKN1B, E2F4, RBL2, MDC1, PCNA, TP53, TFDP2, ATR, BRCA1, ATF2	48	158	16650	24.1495	2.40059e-08	8.57355e-10	2.80767e-08
GOTERM_BP_FAT	GO:0007093~mitotic cell cycle checkpoint	11	0.206224	1.81312e-11	NBN, CDKN1B, E2F4, CSNK2A1, RBL2, MDC1, PCNA, TP53, TFDP2, SMC1A, ATF2	48	159	16650	23.9976	2.55649e-08	8.8155e-10	2.99001e-08
GOTERM_BP_FAT	GO:0042770~signal transduction in response to DNA damage	10	0.187477	3.88534e-11	NBN, CDKN1B, E2F4, RBL2, PCNA, TP53, TFDP2, ATR, SMC1A, BRCA1	48	119	16650	29.1492	5.47832e-08	1.82611e-09	6.40731e-08
GOTERM_BP_FAT	GO:0016233~telomere capping	8	0.149981	6.04254e-11	NBN, HIST1H4K, HIST1H4A, HIST1H4B, HIST1H4C, HIST2H4A, HIST1H4I, HIST1H4J	48	48	16650	57.8125	8.51999e-08	2.74838e-09	9.96476e-08
GOTERM_BP_FAT	GO:0006461~protein complex assembly	22	0.412448	6.12531e-11	HIST1H2BD, HIST1H4K, HIST1H2BF, HIST1H2BG, HIST1H2BH, TP53, HIST2H4A, RPA1, HIST1H2BO, MAX, HIST1H2BN, CDKN1B, HIST1H4A, HIST1H2BK, HIST1H2BL, HIST2H2BE, HIST1H4B, HIST1H2BJ, HIST1H4C, HIST3H2BB, HIST1H4I, HIST1H4J	48	1445	16650	5.28114	8.63669e-08	2.69897e-09	1.01012e-07
GOTERM_BP_FAT	GO:0070271~protein complex biogenesis	22	0.412448	6.20553e-11	HIST1H2BD, HIST1H4K, HIST1H2BF, HIST1H2BG, HIST1H2BH, TP53, HIST2H4A, RPA1, HIST1H2BO, MAX, HIST1H2BN, CDKN1B, HIST1H4A, HIST1H2BK, HIST1H2BL, HIST2H2BE, HIST1H4B, HIST1H2BJ, HIST1H4C, HIST3H2BB, HIST1H4I, HIST1H4J	48	1446	16650	5.27749	8.74981e-08	2.65146e-09	1.02335e-07
GOTERM_BP_FAT	GO:0022607~cellular component assembly	28	0.524934	6.84366e-11	HIST1H4K, E2F4, HIST2H4A, SYCP2, HIST1H2BO, RPA1, MAX, HIST1H2BN, HIST1H2BK, HIST1H4A, HIST1H2BL, HIST1H4B, HIST1H2BJ, STAG3, HIST1H4C, HIST3H2BB, HIST1H4I, HIST1H4J, HIST1H2BD, HIST1H2BF, HIST1H2BG, HIST1H2BH, TP53, ATR, BRCA1, TEX15, CDKN1B, HIST2H2BE	48	2618	16650	3.70989	9.64956e-08	2.83811e-09	1.12859e-07
GOTERM_BP_FAT	GO:0045652~regulation of megakaryocyte differentiation	7	0.131234	1.64339e-10	HIST1H4K, HIST1H4A, HIST1H4B, HIST1H4C, HIST2H4A, HIST1H4I, HIST1H4J	48	29	16650	83.7284	2.31718e-07	6.62052e-09	2.71012e-07
GOTERM_BP_FAT	GO:0065003~macromolecular complex assembly	23	0.431196	1.84666e-10	HIST1H2BD, HIST1H4K, HIST1H2BF, HIST1H2BG, HIST1H2BH, TP53, ATR, HIST2H4A, RPA1, HIST1H2BO, MAX, HIST1H2BN, CDKN1B, HIST1H2BK, HIST1H4A, HIST1H2BL, HIST2H2BE, HIST1H4B, HIST1H2BJ, HIST1H4C, HIST3H2BB, HIST1H4I, HIST1H4J	48	1710	16650	4.66557	2.60379e-07	7.23275e-09	3.04533e-07
GOTERM_BP_FAT	GO:0043486~histone exchange	8	0.149981	2.73558e-10	RNF8, HIST1H4K, HIST1H4A, HIST1H4B, HIST1H4C, HIST2H4A, HIST1H4I, HIST1H4J	48	59	16650	47.0339	3.85716e-07	1.04248e-08	4.51124e-07
GOTERM_BP_FAT	GO:0034723~DNA replication-dependent nucleosome organization	7	0.131234	3.11527e-10	HIST1H4K, HIST1H4A, HIST1H4B, HIST1H4C, HIST2H4A, HIST1H4I, HIST1H4J	48	32	16650	75.8789	4.39253e-07	1.15593e-08	5.13738e-07
GOTERM_BP_FAT	GO:0006335~DNA replication-dependent nucleosome assembly	7	0.131234	3.11527e-10	HIST1H4K, HIST1H4A, HIST1H4B, HIST1H4C, HIST2H4A, HIST1H4I, HIST1H4J	48	32	16650	75.8789	4.39253e-07	1.15593e-08	5.13738e-07
GOTERM_BP_FAT	GO:0044773~mitotic DNA damage checkpoint	9	0.168729	3.30214e-10	NBN, CDKN1B, E2F4, RBL2, MDC1, PCNA, TP53, TFDP2, ATF2	48	100	16650	31.2188	4.65602e-07	1.19385e-08	5.44556e-07
GOTERM_BP_FAT	GO:0045930~negative regulation of mitotic cell cycle	11	0.206224	4.27261e-10	NBN, CDKN1B, E2F4, CSNK2A1, RBL2, MDC1, PCNA, TP53, TFDP2, SMC1A, ATF2	48	219	16650	17.4229	6.02438e-07	1.50609e-08	7.04596e-07
GOTERM_BP_FAT	GO:0030330~DNA damage response, signal transduction by p53 class mediator	9	0.168729	5.28484e-10	NBN, CDKN1B, E2F4, RBL2, PCNA, TP53, TFDP2, ATR, BRCA1	48	106	16650	29.4517	7.45162e-07	1.81747e-08	8.71522e-07
GOTERM_BP_FAT	GO:0044774~mitotic DNA integrity checkpoint	9	0.168729	5.69996e-10	NBN, CDKN1B, E2F4, RBL2, MDC1, PCNA, TP53, TFDP2, ATF2	48	107	16650	29.1764	8.03695e-07	1.91356e-08	9.39981e-07
GOTERM_BP_FAT	GO:0044085~cellular component biogenesis	28	0.524934	8.3354e-10	HIST1H4K, E2F4, HIST2H4A, SYCP2, HIST1H2BO, RPA1, MAX, HIST1H2BN, HIST1H2BK, HIST1H4A, HIST1H2BL, HIST1H4B, HIST1H2BJ, STAG3, HIST1H4C, HIST3H2BB, HIST1H4I, HIST1H4J, HIST1H2BD, HIST1H2BF, HIST1H2BG, HIST1H2BH, TP53, ATR, BRCA1, TEX15, CDKN1B, HIST2H2BE	48	2914	16650	3.33305	1.17529e-06	2.73324e-08	1.37459e-06
GOTERM_BP_FAT	GO:0000183~chromatin silencing at rDNA	7	0.131234	1.10513e-09	HIST1H4K, HIST1H4A, HIST1H4B, HIST1H4C, HIST2H4A, HIST1H4I, HIST1H4J	48	39	16650	62.2596	1.55824e-06	3.54145e-08	1.82248e-06
GOTERM_BP_FAT	GO:1903047~mitotic cell cycle process	17	0.31871	1.22312e-09	NBN, E2F4, RBL2, E2F6, TP53, ATF2, RPA1, RNF8, CCNE1, RAD21, CSNK2A1, CDKN1B, MDC1, PCNA, TFDP2, SMC1A, STAG1	48	890	16650	6.6257	1.7246e-06	3.83245e-08	2.01705e-06
GOTERM_BP_FAT	GO:0051290~protein heterotetramerization	7	0.131234	1.76565e-09	HIST1H4K, HIST1H4A, HIST1H4B, HIST1H4C, HIST2H4A, HIST1H4I, HIST1H4J	48	42	16650	57.8125	2.48956e-06	5.41209e-08	2.91173e-06
GOTERM_BP_FAT	GO:0034080~CENP-A containing nucleosome assembly	7	0.131234	2.04763e-09	HIST1H4K, HIST1H4A, HIST1H4B, HIST1H4C, HIST2H4A, HIST1H4I, HIST1H4J	48	43	16650	56.468	2.88716e-06	6.1429e-08	3.37675e-06
GOTERM_BP_FAT	GO:0061641~CENP-A containing chromatin organization	7	0.131234	2.04763e-09	HIST1H4K, HIST1H4A, HIST1H4B, HIST1H4C, HIST2H4A, HIST1H4I, HIST1H4J	48	43	16650	56.468	2.88716e-06	6.1429e-08	3.37675e-06
GOTERM_BP_FAT	GO:0045815~positive regulation of gene expression, epigenetic	8	0.149981	2.22848e-09	HIST1H4K, HIST1H4A, HIST1H4B, TBP, HIST1H4C, HIST2H4A, HIST1H4I, HIST1H4J	48	79	16650	35.1266	3.14215e-06	6.54615e-08	3.67498e-06
GOTERM_BP_FAT	GO:1904837~beta-catenin-TCF complex assembly	7	0.131234	2.36594e-09	HIST1H4K, HIST1H4A, HIST1H4B, HIST1H4C, HIST2H4A, HIST1H4I, HIST1H4J	48	44	16650	55.1847	3.33597e-06	6.8081e-08	3.90167e-06
GOTERM_BP_FAT	GO:0043044~ATP-dependent chromatin remodeling	8	0.149981	2.43702e-09	RNF8, HIST1H4K, HIST1H4A, HIST1H4B, HIST1H4C, HIST2H4A, HIST1H4I, HIST1H4J	48	80	16650	34.6875	3.4362e-06	6.87241e-08	4.01889e-06
GOTERM_BP_FAT	GO:0060249~anatomical structure homeostasis	12	0.224972	2.84581e-09	RPA1, NBN, TEX15, HIST1H4K, HIST1H4A, HIST1H4B, PCNA, HIST1H4C, ATR, HIST2H4A, HIST1H4I, HIST1H4J	48	352	16650	11.8253	4.01259e-06	7.86783e-08	4.69303e-06
GOTERM_BP_FAT	GO:0030219~megakaryocyte differentiation	7	0.131234	3.12617e-09	HIST1H4K, HIST1H4A, HIST1H4B, HIST1H4C, HIST2H4A, HIST1H4I, HIST1H4J	48	46	16650	52.7853	4.40789e-06	8.47673e-08	5.15536e-06
GOTERM_BP_FAT	GO:0031055~chromatin remodeling at centromere	7	0.131234	3.57609e-09	HIST1H4K, HIST1H4A, HIST1H4B, HIST1H4C, HIST2H4A, HIST1H4I, HIST1H4J	48	47	16650	51.6622	5.04227e-06	9.51374e-08	5.89732e-06
GOTERM_BP_FAT	GO:0000278~mitotic cell cycle	17	0.31871	4.1087e-09	NBN, E2F4, RBL2, E2F6, TP53, ATF2, RPA1, RNF8, CCNE1, RAD21, CSNK2A1, CDKN1B, MDC1, PCNA, TFDP2, SMC1A, STAG1	48	968	16650	6.09181	5.79325e-06	1.07283e-07	6.77565e-06
GOTERM_BP_FAT	GO:0045638~negative regulation of myeloid cell differentiation	8	0.149981	7.07121e-09	HIST1H4K, HIST1H4A, HIST1H4B, NF1, HIST1H4C, HIST2H4A, HIST1H4I, HIST1H4J	48	93	16650	29.8387	9.97036e-06	1.8128e-07	1.16611e-05
GOTERM_BP_FAT	GO:0002227~innate immune response in mucosa	6	0.112486	7.33225e-09	HIST1H2BD, HIST1H2BK, HIST1H2BF, HIST2H2BE, HIST1H2BG, HIST1H2BJ	48	25	16650	83.25	1.03384e-05	1.84615e-07	1.20916e-05
GOTERM_BP_FAT	GO:0006336~DNA replication-independent nucleosome assembly	7	0.131234	8.47522e-09	HIST1H4K, HIST1H4A, HIST1H4B, HIST1H4C, HIST2H4A, HIST1H4I, HIST1H4J	48	54	16650	44.9653	1.195e-05	2.0965e-07	1.39765e-05
GOTERM_BP_FAT	GO:0034508~centromere complex assembly	7	0.131234	8.47522e-09	HIST1H4K, HIST1H4A, HIST1H4B, HIST1H4C, HIST2H4A, HIST1H4I, HIST1H4J	48	54	16650	44.9653	1.195e-05	2.0965e-07	1.39765e-05
GOTERM_BP_FAT	GO:0034724~DNA replication-independent nucleosome organization	7	0.131234	9.49291e-09	HIST1H4K, HIST1H4A, HIST1H4B, HIST1H4C, HIST2H4A, HIST1H4I, HIST1H4J	48	55	16650	44.1477	1.33849e-05	2.30776e-07	1.56547e-05
GOTERM_BP_FAT	GO:0072331~signal transduction by p53 class mediator	9	0.168729	1.86236e-08	NBN, CDKN1B, E2F4, RBL2, PCNA, TP53, TFDP2, ATR, BRCA1	48	166	16650	18.8065	2.6259e-05	4.45073e-07	3.07122e-05
GOTERM_BP_FAT	GO:0010948~negative regulation of cell cycle process	10	0.187477	1.95609e-08	NBN, CDKN1B, E2F4, CSNK2A1, RBL2, PCNA, TP53, TFDP2, SMC1A, BRCA1	48	240	16650	14.4531	2.75804e-05	4.5968e-07	3.22578e-05
GOTERM_BP_FAT	GO:0002385~mucosal immune response	6	0.112486	3.76804e-08	HIST1H2BD, HIST1H2BK, HIST1H2BF, HIST2H2BE, HIST1H2BG, HIST1H2BJ	48	34	16650	61.2132	5.3128e-05	8.70974e-07	6.21388e-05
GOTERM_BP_FAT	GO:0002251~organ or tissue specific immune response	6	0.112486	5.08365e-08	HIST1H2BD, HIST1H2BK, HIST1H2BF, HIST2H2BE, HIST1H2BG, HIST1H2BJ	48	36	16650	57.8125	7.16769e-05	1.15612e-06	8.38344e-05
GOTERM_BP_FAT	GO:0045786~negative regulation of cell cycle	12	0.224972	5.61359e-08	NBN, CDKN1B, E2F4, CSNK2A1, RBL2, MDC1, PCNA, TP53, TFDP2, SMC1A, BRCA1, ATF2	48	470	16650	8.85638	7.91485e-05	1.25637e-06	9.25736e-05
GOTERM_BP_FAT	GO:0045934~negative regulation of nucleobase-containing compound metabolic process	18	0.337458	8.41471e-08	NBN, HIST1H4K, E2F6, RBL1, TP53, ATR, HIST2H4A, BRCA1, ATF2, RNF8, CDKN1B, HIST1H4A, HIST1H4B, TFDP2, HIST1H4C, SMC1A, HIST1H4I, HIST1H4J	48	1371	16650	4.55416	0.00011864	1.85386e-06	0.000138767
GOTERM_BP_FAT	GO:0016925~protein sumoylation	8	0.149981	8.53387e-08	RPA1, RAD21, MDC1, PCNA, TP53, SMC1A, BRCA1, STAG1	48	133	16650	20.8647	0.00012032	1.85119e-06	0.000140732
GOTERM_BP_FAT	GO:1903707~negative regulation of hemopoiesis	8	0.149981	9.9488e-08	HIST1H4K, HIST1H4A, HIST1H4B, NF1, HIST1H4C, HIST2H4A, HIST1H4I, HIST1H4J	48	136	16650	20.4044	0.000140268	2.12542e-06	0.000164065
GOTERM_BP_FAT	GO:0051262~protein tetramerization	8	0.149981	1.09982e-07	HIST1H4K, HIST1H4A, HIST1H4B, TP53, HIST1H4C, HIST2H4A, HIST1H4I, HIST1H4J	48	138	16650	20.1087	0.000155063	2.31455e-06	0.000181371
GOTERM_BP_FAT	GO:0071158~positive regulation of cell cycle arrest	7	0.131234	1.34411e-07	CDKN1B, E2F4, RBL2, PCNA, TP53, TFDP2, BRCA1	48	85	16650	28.5662	0.000189502	2.78706e-06	0.000221658
GOTERM_BP_FAT	GO:0000082~G1/S transition of mitotic cell cycle	9	0.168729	1.89616e-07	RPA1, CCNE1, CDKN1B, E2F4, RBL2, E2F6, PCNA, TP53, TFDP2	48	224	16650	13.9369	0.000267322	3.87475e-06	0.000312695
GOTERM_BP_FAT	GO:1901991~negative regulation of mitotic cell cycle phase transition	8	0.149981	2.3293e-07	NBN, CDKN1B, E2F4, CSNK2A1, RBL2, PCNA, TP53, TFDP2	48	154	16650	18.0195	0.000328377	4.69186e-06	0.000384124
GOTERM_BP_FAT	GO:0036297~interstrand cross-link repair	6	0.112486	2.77416e-07	FANCL, RPA1, RNF8, FANCE, ATR, FANCG	48	50	16650	41.625	0.00039108	5.50923e-06	0.000457486
GOTERM_BP_FAT	GO:0051726~regulation of cell cycle	15	0.281215	2.85393e-07	NBN, E2F4, RBL2, RBL1, TP53, BRCA1, ATF2, CCNE1, RAD21, CSNK2A1, CDKN1B, MDC1, PCNA, TFDP2, SMC1A	48	976	16650	5.33107	0.000402323	5.58893e-06	0.00047064
GOTERM_BP_FAT	GO:0051172~negative regulation of nitrogen compound metabolic process	18	0.337458	3.27065e-07	NBN, HIST1H4K, E2F6, RBL1, TP53, ATR, HIST2H4A, BRCA1, ATF2, RNF8, CDKN1B, HIST1H4A, HIST1H4B, TFDP2, HIST1H4C, SMC1A, HIST1H4I, HIST1H4J	48	1506	16650	4.14592	0.000461055	6.31726e-06	0.000539361
GOTERM_BP_FAT	GO:2000113~negative regulation of cellular macromolecule biosynthetic process	17	0.31871	3.28839e-07	HIST1H4K, E2F6, RBL1, TP53, ATR, HIST2H4A, BRCA1, ATF2, RNF8, CDKN1B, HIST1H4A, HIST1H4B, TFDP2, HIST1H4C, SMC1A, HIST1H4I, HIST1H4J	48	1324	16650	4.45383	0.000463556	6.2657e-06	0.000542287
GOTERM_BP_FAT	GO:0010605~negative regulation of macromolecule metabolic process	22	0.412448	3.29392e-07	NBN, HIST1H4K, RBL2, E2F6, NF1, RBL1, TP53, ATR, HIST2H4A, BRCA1, ATF2, RNF8, MAX, CSNK2A1, CDKN1B, HIST1H4A, HIST1H4B, TFDP2, HIST1H4C, SMC1A, HIST1H4I, HIST1H4J	48	2326	16650	3.28085	0.000464334	6.19254e-06	0.000543198
GOTERM_BP_FAT	GO:0044843~cell cycle G1/S phase transition	9	0.168729	3.64196e-07	RPA1, CCNE1, CDKN1B, E2F4, RBL2, E2F6, PCNA, TP53, TFDP2	48	244	16650	12.7946	0.000513384	6.75676e-06	0.000600593
GOTERM_BP_FAT	GO:0019219~regulation of nucleobase-containing compound metabolic process	29	0.543682	3.64909e-07	NBN, HIST1H4K, E2F4, E2F6, TBP, HIST2H4A, ATF2, CCNE1, MAX, RAD21, CSNK2A1, HIST1H4A, HIST1H4B, TFDP2, HIST1H4C, HIST1H4I, HIST1H4J, STAG1, RBL2, NF1, RBL1, TP53, ATR, BRCA1, RNF8, TEX15, CDKN1B, PCNA, SMC1A	48	4104	16650	2.45111	0.000514389	6.68207e-06	0.000601769
GOTERM_BP_FAT	GO:1901988~negative regulation of cell cycle phase transition	8	0.149981	3.87914e-07	NBN, CDKN1B, E2F4, CSNK2A1, RBL2, PCNA, TP53, TFDP2	48	166	16650	16.7169	0.000546809	7.01226e-06	0.000639706
GOTERM_BP_FAT	GO:0006338~chromatin remodeling	8	0.149981	3.87914e-07	RNF8, HIST1H4K, HIST1H4A, HIST1H4B, HIST1H4C, HIST2H4A, HIST1H4I, HIST1H4J	48	166	16650	16.7169	0.000546809	7.01226e-06	0.000639706
GOTERM_BP_FAT	GO:0019731~antibacterial humoral response	6	0.112486	4.50719e-07	HIST1H2BD, HIST1H2BK, HIST1H2BF, HIST2H2BE, HIST1H2BG, HIST1H2BJ	48	55	16650	37.8409	0.000635312	8.04444e-06	0.000743278
GOTERM_BP_FAT	GO:0071156~regulation of cell cycle arrest	7	0.131234	5.60167e-07	CDKN1B, E2F4, RBL2, PCNA, TP53, TFDP2, BRCA1	48	108	16650	22.4826	0.000789524	9.87289e-06	0.000923767
GOTERM_BP_FAT	GO:0040029~regulation of gene expression, epigenetic	9	0.168729	6.43008e-07	HIST1H4K, HIST1H4A, HIST1H4B, TBP, HIST1H4C, HIST2H4A, HIST1H4I, HIST1H4J, BRCA1	48	263	16650	11.8702	0.00090623	1.1193e-05	0.00106038
GOTERM_BP_FAT	GO:0019730~antimicrobial humoral response	6	0.112486	7.00205e-07	HIST1H2BD, HIST1H2BK, HIST1H2BF, HIST2H2BE, HIST1H2BG, HIST1H2BJ	48	60	16650	34.6875	0.000986803	1.204e-05	0.0011547
GOTERM_BP_FAT	GO:0006977~DNA damage response, signal transduction by p53 class mediator resulting in cell cycle arrest	6	0.112486	8.26146e-07	CDKN1B, E2F4, RBL2, PCNA, TP53, TFDP2	48	62	16650	33.5685	0.00116419	1.40344e-05	0.00136239
GOTERM_BP_FAT	GO:0010558~negative regulation of macromolecule biosynthetic process	17	0.31871	8.30666e-07	HIST1H4K, E2F6, RBL1, TP53, ATR, HIST2H4A, BRCA1, ATF2, RNF8, CDKN1B, HIST1H4A, HIST1H4B, TFDP2, HIST1H4C, SMC1A, HIST1H4I, HIST1H4J	48	1418	16650	4.15859	0.00117055	1.39432e-05	0.00136984
GOTERM_BP_FAT	GO:0007346~regulation of mitotic cell cycle	11	0.206224	8.81966e-07	NBN, CDKN1B, E2F4, CSNK2A1, RBL2, MDC1, PCNA, TP53, TFDP2, SMC1A, ATF2	48	491	16650	7.77113	0.0012428	1.46302e-05	0.00145444
GOTERM_BP_FAT	GO:1902403~signal transduction involved in mitotic DNA integrity checkpoint	6	0.112486	8.95479e-07	CDKN1B, E2F4, RBL2, PCNA, TP53, TFDP2	48	63	16650	33.0357	0.00126183	1.46816e-05	0.00147672
GOTERM_BP_FAT	GO:1902402~signal transduction involved in mitotic DNA damage checkpoint	6	0.112486	8.95479e-07	CDKN1B, E2F4, RBL2, PCNA, TP53, TFDP2	48	63	16650	33.0357	0.00126183	1.46816e-05	0.00147672
GOTERM_BP_FAT	GO:1902400~intracellular signal transduction involved in G1 DNA damage checkpoint	6	0.112486	8.95479e-07	CDKN1B, E2F4, RBL2, PCNA, TP53, TFDP2	48	63	16650	33.0357	0.00126183	1.46816e-05	0.00147672
GOTERM_BP_FAT	GO:0072413~signal transduction involved in mitotic cell cycle checkpoint	6	0.112486	8.95479e-07	CDKN1B, E2F4, RBL2, PCNA, TP53, TFDP2	48	63	16650	33.0357	0.00126183	1.46816e-05	0.00147672
GOTERM_BP_FAT	GO:0072431~signal transduction involved in mitotic G1 DNA damage checkpoint	6	0.112486	8.95479e-07	CDKN1B, E2F4, RBL2, PCNA, TP53, TFDP2	48	63	16650	33.0357	0.00126183	1.46816e-05	0.00147672
GOTERM_BP_FAT	GO:0006342~chromatin silencing	7	0.131234	9.92463e-07	HIST1H4K, HIST1H4A, HIST1H4B, HIST1H4C, HIST2H4A, HIST1H4I, HIST1H4J	48	119	16650	20.4044	0.00139839	1.60846e-05	0.00163666
GOTERM_BP_FAT	GO:0045637~regulation of myeloid cell differentiation	8	0.149981	9.99204e-07	HIST1H4K, HIST1H4A, HIST1H4B, NF1, HIST1H4C, HIST2H4A, HIST1H4I, HIST1H4J	48	191	16650	14.5288	0.00140789	1.60099e-05	0.00164777
GOTERM_BP_FAT	GO:0072401~signal transduction involved in DNA integrity checkpoint	6	0.112486	1.0479e-06	CDKN1B, E2F4, RBL2, PCNA, TP53, TFDP2	48	65	16650	32.0192	0.00147644	1.66014e-05	0.00172807
GOTERM_BP_FAT	GO:0072422~signal transduction involved in DNA damage checkpoint	6	0.112486	1.0479e-06	CDKN1B, E2F4, RBL2, PCNA, TP53, TFDP2	48	65	16650	32.0192	0.00147644	1.66014e-05	0.00172807
GOTERM_BP_FAT	GO:0051291~protein heterooligomerization	7	0.131234	1.09456e-06	HIST1H4K, HIST1H4A, HIST1H4B, HIST1H4C, HIST2H4A, HIST1H4I, HIST1H4J	48	121	16650	20.0671	0.00154214	1.7148e-05	0.00180503
GOTERM_BP_FAT	GO:0072395~signal transduction involved in cell cycle checkpoint	6	0.112486	1.13141e-06	CDKN1B, E2F4, RBL2, PCNA, TP53, TFDP2	48	66	16650	31.5341	0.00159401	1.75304e-05	0.00186579
GOTERM_BP_FAT	GO:0009892~negative regulation of metabolic process	22	0.412448	1.29656e-06	NBN, HIST1H4K, RBL2, E2F6, NF1, RBL1, TP53, ATR, HIST2H4A, BRCA1, ATF2, RNF8, MAX, CSNK2A1, CDKN1B, HIST1H4A, HIST1H4B, TFDP2, HIST1H4C, SMC1A, HIST1H4I, HIST1H4J	48	2522	16650	3.02587	0.00182648	1.9871e-05	0.00213814
GOTERM_BP_FAT	GO:0044772~mitotic cell cycle phase transition	11	0.206224	1.33503e-06	RPA1, CCNE1, NBN, CDKN1B, E2F4, CSNK2A1, RBL2, E2F6, PCNA, TP53, TFDP2	48	514	16650	7.42339	0.00188062	2.02406e-05	0.00220157
GOTERM_BP_FAT	GO:0034654~nucleobase-containing compound biosynthetic process	29	0.543682	1.35888e-06	NBN, HIST1H4K, E2F4, E2F6, TBP, HIST2H4A, ATF2, RPA1, CCNE1, MAX, RAD21, CSNK2A1, HIST1H4A, HIST1H4B, TFDP2, HIST1H4C, PALB2, HIST1H4I, HIST1H4J, STAG1, RBL2, NF1, RBL1, TP53, ATR, BRCA1, RNF8, CDKN1B, PCNA	48	4357	16650	2.30878	0.00191419	2.0383e-05	0.00224091
GOTERM_BP_FAT	GO:0031327~negative regulation of cellular biosynthetic process	17	0.31871	1.47058e-06	HIST1H4K, E2F6, RBL1, TP53, ATR, HIST2H4A, BRCA1, ATF2, RNF8, CDKN1B, HIST1H4A, HIST1H4B, TFDP2, HIST1H4C, SMC1A, HIST1H4I, HIST1H4J	48	1480	16650	3.98438	0.00207137	2.18263e-05	0.0024251
GOTERM_BP_FAT	GO:0010629~negative regulation of gene expression	17	0.31871	1.53793e-06	HIST1H4K, RBL2, E2F6, RBL1, TP53, HIST2H4A, BRCA1, ATF2, RNF8, MAX, CDKN1B, HIST1H4A, HIST1H4B, TFDP2, HIST1H4C, HIST1H4I, HIST1H4J	48	1485	16650	3.97096	0.00216613	2.25881e-05	0.00253616
GOTERM_BP_FAT	GO:0045892~negative regulation of transcription, DNA-templated	15	0.281215	1.66562e-06	HIST1H4K, E2F6, RBL1, TP53, HIST2H4A, BRCA1, ATF2, RNF8, CDKN1B, HIST1H4A, HIST1H4B, TFDP2, HIST1H4C, HIST1H4I, HIST1H4J	48	1130	16650	4.60454	0.00234577	2.42113e-05	0.00274674
GOTERM_BP_FAT	GO:0051171~regulation of nitrogen compound metabolic process	29	0.543682	1.71491e-06	NBN, HIST1H4K, E2F4, E2F6, TBP, HIST2H4A, ATF2, CCNE1, MAX, RAD21, CSNK2A1, HIST1H4A, HIST1H4B, TFDP2, HIST1H4C, HIST1H4I, HIST1H4J, STAG1, RBL2, NF1, RBL1, TP53, ATR, BRCA1, RNF8, TEX15, CDKN1B, PCNA, SMC1A	48	4404	16650	2.28415	0.0024151	2.46734e-05	0.00282802
GOTERM_BP_FAT	GO:0009893~positive regulation of metabolic process	24	0.449944	1.73835e-06	NBN, HIST1H4K, E2F4, NF1, RBL1, TP53, TBP, ATR, HIST2H4A, BRCA1, ATF2, RNF8, CCNE1, RAD21, CSNK2A1, CDKN1B, HIST1H4A, HIST1H4B, TFDP2, PCNA, HIST1H4C, HIST1H4I, HIST1H4J, STAG1	48	3052	16650	2.72772	0.00244808	2.47581e-05	0.00286668
GOTERM_BP_FAT	GO:0044819~mitotic G1/S transition checkpoint	6	0.112486	1.7491e-06	CDKN1B, E2F4, RBL2, PCNA, TP53, TFDP2	48	72	16650	28.9062	0.00246319	2.4662e-05	0.0028844
GOTERM_BP_FAT	GO:0031571~mitotic G1 DNA damage checkpoint	6	0.112486	1.7491e-06	CDKN1B, E2F4, RBL2, PCNA, TP53, TFDP2	48	72	16650	28.9062	0.00246319	2.4662e-05	0.0028844
GOTERM_BP_FAT	GO:0018130~heterocycle biosynthetic process	29	0.543682	1.77486e-06	NBN, HIST1H4K, E2F4, E2F6, TBP, HIST2H4A, ATF2, RPA1, CCNE1, MAX, RAD21, CSNK2A1, HIST1H4A, HIST1H4B, TFDP2, HIST1H4C, PALB2, HIST1H4I, HIST1H4J, STAG1, RBL2, NF1, RBL1, TP53, ATR, BRCA1, RNF8, CDKN1B, PCNA	48	4411	16650	2.28052	0.00249942	2.47774e-05	0.00292688
GOTERM_BP_FAT	GO:0009890~negative regulation of biosynthetic process	17	0.31871	1.82013e-06	HIST1H4K, E2F6, RBL1, TP53, ATR, HIST2H4A, BRCA1, ATF2, RNF8, CDKN1B, HIST1H4A, HIST1H4B, TFDP2, HIST1H4C, SMC1A, HIST1H4I, HIST1H4J	48	1504	16650	3.92079	0.0025631	2.51604e-05	0.00300154
GOTERM_BP_FAT	GO:0044783~G1 DNA damage checkpoint	6	0.112486	1.87376e-06	CDKN1B, E2F4, RBL2, PCNA, TP53, TFDP2	48	73	16650	28.5103	0.00263852	2.56503e-05	0.00308998
GOTERM_BP_FAT	GO:0019438~aromatic compound biosynthetic process	29	0.543682	1.89143e-06	NBN, HIST1H4K, E2F4, E2F6, TBP, HIST2H4A, ATF2, RPA1, CCNE1, MAX, RAD21, CSNK2A1, HIST1H4A, HIST1H4B, TFDP2, HIST1H4C, PALB2, HIST1H4I, HIST1H4J, STAG1, RBL2, NF1, RBL1, TP53, ATR, BRCA1, RNF8, CDKN1B, PCNA	48	4424	16650	2.27382	0.00266336	2.56431e-05	0.00311911
GOTERM_BP_FAT	GO:0045814~negative regulation of gene expression, epigenetic	7	0.131234	2.16818e-06	HIST1H4K, HIST1H4A, HIST1H4B, HIST1H4C, HIST2H4A, HIST1H4I, HIST1H4J	48	136	16650	17.8539	0.00305246	2.91151e-05	0.00357548
GOTERM_BP_FAT	GO:0044770~cell cycle phase transition	11	0.206224	2.33613e-06	RPA1, CCNE1, NBN, CDKN1B, E2F4, CSNK2A1, RBL2, E2F6, PCNA, TP53, TFDP2	48	547	16650	6.97555	0.00328853	3.10745e-05	0.00385244
GOTERM_BP_FAT	GO:0010604~positive regulation of macromolecule metabolic process	23	0.431196	2.36901e-06	NBN, HIST1H4K, E2F4, RBL1, TP53, TBP, ATR, HIST2H4A, BRCA1, ATF2, RNF8, CCNE1, RAD21, CSNK2A1, CDKN1B, HIST1H4A, HIST1H4B, TFDP2, PCNA, HIST1H4C, HIST1H4I, HIST1H4J, STAG1	48	2856	16650	2.79346	0.00333474	3.12174e-05	0.00390666
GOTERM_BP_FAT	GO:1903507~negative regulation of nucleic acid-templated transcription	15	0.281215	2.69663e-06	HIST1H4K, E2F6, RBL1, TP53, HIST2H4A, BRCA1, ATF2, RNF8, CDKN1B, HIST1H4A, HIST1H4B, TFDP2, HIST1H4C, HIST1H4I, HIST1H4J	48	1177	16650	4.42067	0.00379503	3.52054e-05	0.00444692
GOTERM_BP_FAT	GO:1902679~negative regulation of RNA biosynthetic process	15	0.281215	3.19174e-06	HIST1H4K, E2F6, RBL1, TP53, HIST2H4A, BRCA1, ATF2, RNF8, CDKN1B, HIST1H4A, HIST1H4B, TFDP2, HIST1H4C, HIST1H4I, HIST1H4J	48	1194	16650	4.35773	0.00449024	4.12868e-05	0.00526336
GOTERM_BP_FAT	GO:0006352~DNA-templated transcription, initiation	8	0.149981	3.54357e-06	HIST1H4K, HIST1H4A, HIST1H4B, TBP, HIST1H4C, HIST2H4A, HIST1H4I, HIST1H4J	48	231	16650	12.013	0.00498398	4.54212e-05	0.00584354
GOTERM_BP_FAT	GO:2000112~regulation of cellular macromolecule biosynthetic process	27	0.506187	3.75313e-06	NBN, HIST1H4K, E2F4, E2F6, TBP, HIST2H4A, ATF2, CCNE1, MAX, RAD21, CSNK2A1, HIST1H4A, HIST1H4B, TFDP2, HIST1H4C, HIST1H4I, HIST1H4J, STAG1, RBL2, RBL1, TP53, ATR, BRCA1, RNF8, CDKN1B, PCNA, SMC1A	48	3991	16650	2.34669	0.00527795	4.76739e-05	0.00618911
GOTERM_BP_FAT	GO:0007050~cell cycle arrest	8	0.149981	3.96867e-06	NBN, CDKN1B, E2F4, RBL2, PCNA, TP53, TFDP2, BRCA1	48	235	16650	11.8085	0.00558021	4.99616e-05	0.00654453
GOTERM_BP_FAT	GO:0050830~defense response to Gram-positive bacterium	6	0.112486	4.73534e-06	HIST1H2BD, HIST1H2BK, HIST1H2BF, HIST2H2BE, HIST1H2BG, HIST1H2BJ	48	88	16650	23.6506	0.0066546	5.90853e-05	0.00780875
GOTERM_BP_FAT	GO:0010564~regulation of cell cycle process	11	0.206224	4.93917e-06	NBN, RAD21, CDKN1B, E2F4, CSNK2A1, RBL2, PCNA, TP53, TFDP2, SMC1A, BRCA1	48	595	16650	6.41282	0.00694005	6.1088e-05	0.00814487
GOTERM_BP_FAT	GO:0051253~negative regulation of RNA metabolic process	15	0.281215	4.96485e-06	HIST1H4K, E2F6, RBL1, TP53, HIST2H4A, BRCA1, ATF2, RNF8, CDKN1B, HIST1H4A, HIST1H4B, TFDP2, HIST1H4C, HIST1H4I, HIST1H4J	48	1240	16650	4.19607	0.00697601	6.08717e-05	0.00818722
GOTERM_BP_FAT	GO:0031047~gene silencing by RNA	7	0.131234	5.36066e-06	HIST1H4K, HIST1H4A, HIST1H4B, HIST1H4C, HIST2H4A, HIST1H4I, HIST1H4J	48	159	16650	15.2712	0.00753005	6.51578e-05	0.00883989
GOTERM_BP_FAT	GO:0090068~positive regulation of cell cycle process	8	0.149981	6.11949e-06	RAD21, CDKN1B, E2F4, RBL2, PCNA, TP53, TFDP2, BRCA1	48	251	16650	11.0558	0.00859138	7.37452e-05	0.0100912
GOTERM_BP_FAT	GO:1901796~regulation of signal transduction by p53 class mediator	7	0.131234	6.18464e-06	RPA1, NBN, CSNK2A1, TP53, TBP, ATR, BRCA1	48	163	16650	14.8965	0.00868246	7.38987e-05	0.0101986
GOTERM_BP_FAT	GO:0010556~regulation of macromolecule biosynthetic process	27	0.506187	6.6072e-06	NBN, HIST1H4K, E2F4, E2F6, TBP, HIST2H4A, ATF2, CCNE1, MAX, RAD21, CSNK2A1, HIST1H4A, HIST1H4B, TFDP2, HIST1H4C, HIST1H4I, HIST1H4J, STAG1, RBL2, RBL1, TP53, ATR, BRCA1, RNF8, CDKN1B, PCNA, SMC1A	48	4107	16650	2.28041	0.00927292	7.82842e-05	0.0108954
GOTERM_BP_FAT	GO:2000134~negative regulation of G1/S transition of mitotic cell cycle	6	0.112486	7.26505e-06	CDKN1B, E2F4, RBL2, PCNA, TP53, TFDP2	48	96	16650	21.6797	0.0101915	8.5361e-05	0.0119801
GOTERM_BP_FAT	GO:0006310~DNA recombination	8	0.149981	8.10136e-06	RPA1, RNF8, NBN, RAD21, TEX15, PCNA, PALB2, BRCA1	48	262	16650	10.5916	0.011358	9.44002e-05	0.0133591
GOTERM_BP_FAT	GO:0031324~negative regulation of cellular metabolic process	20	0.374953	8.27714e-06	NBN, HIST1H4K, E2F6, NF1, RBL1, TP53, ATR, HIST2H4A, BRCA1, ATF2, RNF8, CSNK2A1, CDKN1B, HIST1H4A, HIST1H4B, TFDP2, HIST1H4C, SMC1A, HIST1H4I, HIST1H4J	48	2345	16650	2.95842	0.011603	9.56578e-05	0.0136489
GOTERM_BP_FAT	GO:0010628~positive regulation of gene expression	17	0.31871	8.45347e-06	HIST1H4K, E2F4, RBL1, TP53, TBP, HIST2H4A, BRCA1, ATF2, CCNE1, RAD21, HIST1H4A, HIST1H4B, TFDP2, HIST1H4C, HIST1H4I, HIST1H4J, STAG1	48	1692	16650	3.48515	0.0118487	9.69014e-05	0.0139397
GOTERM_BP_FAT	GO:1902807~negative regulation of cell cycle G1/S phase transition	6	0.112486	8.87353e-06	CDKN1B, E2F4, RBL2, PCNA, TP53, TFDP2	48	100	16650	20.8125	0.0124338	0.000100896	0.0146323
GOTERM_BP_FAT	GO:0018205~peptidyl-lysine modification	9	0.168729	1.6234e-05	RPA1, RAD21, MDC1, PCNA, TP53, SMC1A, BRCA1, ATF2, STAG1	48	407	16650	7.67045	0.0226301	0.000183104	0.0267681
GOTERM_BP_FAT	GO:0071897~DNA biosynthetic process	7	0.131234	2.04248e-05	RPA1, NBN, PCNA, TP53, ATR, PALB2, BRCA1	48	201	16650	12.0802	0.0283885	0.000228539	0.0336772
GOTERM_BP_FAT	GO:1901990~regulation of mitotic cell cycle phase transition	8	0.149981	2.5076e-05	NBN, CDKN1B, E2F4, CSNK2A1, RBL2, PCNA, TP53, TFDP2	48	312	16650	8.89423	0.0347398	0.000278367	0.0413447
GOTERM_BP_FAT	GO:0034645~cellular macromolecule biosynthetic process	29	0.543682	2.60752e-05	NBN, HIST1H4K, E2F4, E2F6, TBP, HIST2H4A, ATF2, RPA1, CCNE1, MAX, RAD21, CSNK2A1, HIST1H4A, HIST1H4B, TFDP2, HIST1H4C, PALB2, HIST1H4I, HIST1H4J, STAG1, RBL2, RBL1, TP53, ATR, BRCA1, RNF8, CDKN1B, PCNA, SMC1A	48	5012	16650	2.00706	0.0360988	0.000287197	0.0429919
GOTERM_BP_FAT	GO:0006355~regulation of transcription, DNA-templated	24	0.449944	3.16277e-05	HIST1H4K, E2F4, RBL2, E2F6, RBL1, TP53, TBP, HIST2H4A, BRCA1, ATF2, RNF8, CCNE1, MAX, RAD21, CSNK2A1, CDKN1B, HIST1H4A, HIST1H4B, TFDP2, PCNA, HIST1H4C, HIST1H4I, HIST1H4J, STAG1	48	3603	16650	2.31057	0.043616	0.000345644	0.0521444
GOTERM_BP_FAT	GO:0006351~transcription, DNA-templated	24	0.449944	3.19255e-05	HIST1H4K, E2F4, RBL2, E2F6, RBL1, TP53, TBP, HIST2H4A, BRCA1, ATF2, RNF8, CCNE1, MAX, RAD21, CSNK2A1, CDKN1B, HIST1H4A, HIST1H4B, TFDP2, PCNA, HIST1H4C, HIST1H4I, HIST1H4J, STAG1	48	3605	16650	2.30929	0.0440175	0.000346214	0.0526352
GOTERM_BP_FAT	GO:1903706~regulation of hemopoiesis	8	0.149981	3.45168e-05	HIST1H4K, HIST1H4A, HIST1H4B, NF1, HIST1H4C, HIST2H4A, HIST1H4I, HIST1H4J	48	328	16650	8.46037	0.0475042	0.000371454	0.0569064
GOTERM_BP_FAT	GO:1903506~regulation of nucleic acid-templated transcription	24	0.449944	3.50473e-05	HIST1H4K, E2F4, RBL2, E2F6, RBL1, TP53, TBP, HIST2H4A, BRCA1, ATF2, RNF8, CCNE1, MAX, RAD21, CSNK2A1, CDKN1B, HIST1H4A, HIST1H4B, TFDP2, PCNA, HIST1H4C, HIST1H4I, HIST1H4J, STAG1	48	3625	16650	2.29655	0.0482164	0.000374305	0.0577808
GOTERM_BP_FAT	GO:2001141~regulation of RNA biosynthetic process	24	0.449944	3.82688e-05	HIST1H4K, E2F4, RBL2, E2F6, RBL1, TP53, TBP, HIST2H4A, BRCA1, ATF2, RNF8, CCNE1, MAX, RAD21, CSNK2A1, CDKN1B, HIST1H4A, HIST1H4B, TFDP2, PCNA, HIST1H4C, HIST1H4I, HIST1H4J, STAG1	48	3644	16650	2.28458	0.05253	0.000405632	0.0630904
GOTERM_BP_FAT	GO:0007059~chromosome segregation	8	0.149981	3.87373e-05	RAD21, TEX15, CSNK2A1, STAG3, SYCP2, SMC1A, BRCA1, STAG1	48	334	16650	8.30838	0.0531557	0.000407533	0.0638625
GOTERM_BP_FAT	GO:1901987~regulation of cell cycle phase transition	8	0.149981	4.02351e-05	NBN, CDKN1B, E2F4, CSNK2A1, RBL2, PCNA, TP53, TFDP2	48	336	16650	8.25893	0.0551533	0.000420153	0.0663309
GOTERM_BP_FAT	GO:0045787~positive regulation of cell cycle	8	0.149981	4.25709e-05	RAD21, CDKN1B, E2F4, RBL2, PCNA, TP53, TFDP2, BRCA1	48	339	16650	8.18584	0.0582602	0.000441272	0.0701805
GOTERM_BP_FAT	GO:0030099~myeloid cell differentiation	8	0.149981	4.58578e-05	HIST1H4K, HIST1H4A, HIST1H4B, NF1, HIST1H4C, HIST2H4A, HIST1H4I, HIST1H4J	48	343	16650	8.09038	0.0626148	0.000471867	0.0755973
GOTERM_BP_FAT	GO:2000045~regulation of G1/S transition of mitotic cell cycle	6	0.112486	4.67434e-05	CDKN1B, E2F4, RBL2, PCNA, TP53, TFDP2	48	141	16650	14.7606	0.0637846	0.000477492	0.0770565
GOTERM_BP_FAT	GO:0000731~DNA synthesis involved in DNA repair	5	0.0937383	5.54813e-05	RPA1, NBN, PCNA, PALB2, BRCA1	48	74	16650	23.4375	0.075249	0.000562653	0.0914548
GOTERM_BP_FAT	GO:0000083~regulation of transcription involved in G1/S transition of mitotic cell cycle	4	0.0749906	5.87986e-05	CCNE1, E2F4, E2F6, PCNA	48	27	16650	51.3889	0.0795647	0.000592028	0.0969207
GOTERM_BP_FAT	GO:0051252~regulation of RNA metabolic process	24	0.449944	6.51071e-05	HIST1H4K, E2F4, RBL2, E2F6, RBL1, TP53, TBP, HIST2H4A, BRCA1, ATF2, RNF8, CCNE1, MAX, RAD21, CSNK2A1, CDKN1B, HIST1H4A, HIST1H4B, TFDP2, PCNA, HIST1H4C, HIST1H4I, HIST1H4J, STAG1	48	3762	16650	2.21292	0.0877161	0.000650881	0.107314
GOTERM_BP_FAT	GO:0097659~nucleic acid-templated transcription	24	0.449944	6.77313e-05	HIST1H4K, E2F4, RBL2, E2F6, RBL1, TP53, TBP, HIST2H4A, BRCA1, ATF2, RNF8, CCNE1, MAX, RAD21, CSNK2A1, CDKN1B, HIST1H4A, HIST1H4B, TFDP2, PCNA, HIST1H4C, HIST1H4I, HIST1H4J, STAG1	48	3771	16650	2.20764	0.0910856	0.00067234	0.111637
GOTERM_BP_FAT	GO:1902806~regulation of cell cycle G1/S phase transition	6	0.112486	6.89597e-05	CDKN1B, E2F4, RBL2, PCNA, TP53, TFDP2	48	153	16650	13.6029	0.0926586	0.000679745	0.113661
GOTERM_BP_FAT	GO:0016458~gene silencing	7	0.131234	7.39066e-05	HIST1H4K, HIST1H4A, HIST1H4B, HIST1H4C, HIST2H4A, HIST1H4I, HIST1H4J	48	253	16650	9.59733	0.0989658	0.000723433	0.12181
GOTERM_BP_FAT	GO:0051052~regulation of DNA metabolic process	8	0.149981	7.39435e-05	RNF8, NBN, TEX15, PCNA, TP53, ATR, SMC1A, BRCA1	48	370	16650	7.5	0.0990127	0.000718804	0.12187
GOTERM_BP_FAT	GO:0002683~negative regulation of immune system process	8	0.149981	9.95193e-05	HIST1H4K, HIST1H4A, HIST1H4B, NF1, HIST1H4C, HIST2H4A, HIST1H4I, HIST1H4J	48	388	16650	7.15206	0.130928	0.000960697	0.163991
GOTERM_BP_FAT	GO:0032774~RNA biosynthetic process	24	0.449944	0.000120006	HIST1H4K, E2F4, RBL2, E2F6, RBL1, TP53, TBP, HIST2H4A, BRCA1, ATF2, RNF8, CCNE1, MAX, RAD21, CSNK2A1, CDKN1B, HIST1H4A, HIST1H4B, TFDP2, PCNA, HIST1H4C, HIST1H4I, HIST1H4J, STAG1	48	3905	16650	2.13188	0.155675	0.00115048	0.197718
GOTERM_BP_FAT	GO:0045935~positive regulation of nucleobase-containing compound metabolic process	15	0.281215	0.000128889	NBN, E2F4, RBL1, NF1, TP53, TBP, ATR, BRCA1, ATF2, RNF8, CCNE1, RAD21, PCNA, TFDP2, STAG1	48	1658	16650	3.13819	0.166186	0.00122725	0.212339
GOTERM_BP_FAT	GO:0098813~nuclear chromosome segregation	7	0.131234	0.000147602	RAD21, TEX15, CSNK2A1, STAG3, SYCP2, SMC1A, STAG1	48	287	16650	8.46037	0.187902	0.0013959	0.243132
GOTERM_BP_FAT	GO:0006260~DNA replication	7	0.131234	0.000156195	RPA1, CCNE1, NBN, PCNA, ATR, SMC1A, BRCA1	48	290	16650	8.37284	0.197684	0.00146727	0.25727
GOTERM_BP_FAT	GO:0009314~response to radiation	8	0.149981	0.000157913	RNF8, NF1, PCNA, TP53, ATR, FANCG, SMC1A, BRCA1	48	418	16650	6.63876	0.199625	0.00147358	0.260096
GOTERM_BP_FAT	GO:0010468~regulation of gene expression	25	0.468691	0.000218318	E2F4, HIST1H4K, E2F6, TBP, HIST2H4A, ATF2, MAX, CCNE1, RAD21, CSNK2A1, HIST1H4A, HIST1H4B, TFDP2, HIST1H4C, HIST1H4I, HIST1H4J, STAG1, RBL2, NF1, RBL1, TP53, BRCA1, RNF8, CDKN1B, PCNA	48	4345	16650	1.99583	0.264983	0.00202336	0.359419
GOTERM_BP_FAT	GO:0051173~positive regulation of nitrogen compound metabolic process	15	0.281215	0.000253396	NBN, E2F4, RBL1, NF1, TP53, TBP, ATR, BRCA1, ATF2, RNF8, CCNE1, RAD21, PCNA, TFDP2, STAG1	48	1767	16650	2.94461	0.300461	0.00233279	0.417057
GOTERM_BP_FAT	GO:0051259~protein oligomerization	8	0.149981	0.000335842	HIST1H4K, HIST1H4A, HIST1H4B, TP53, HIST1H4C, HIST2H4A, HIST1H4I, HIST1H4J	48	473	16650	5.86681	0.377255	0.00307071	0.552399
GOTERM_BP_FAT	GO:0002520~immune system development	10	0.187477	0.000414729	RNF8, NBN, HIST1H4K, HIST1H4A, HIST1H4B, NF1, HIST1H4C, HIST2H4A, HIST1H4I, HIST1H4J	48	821	16650	4.22503	0.442833	0.00376637	0.681737
GOTERM_BP_FAT	GO:0051321~meiotic cell cycle	6	0.112486	0.000460478	NBN, RAD21, TEX15, STAG3, SYCP2, SMC1A	48	230	16650	9.04891	0.477653	0.00415431	0.756671
GOTERM_BP_FAT	GO:0042592~homeostatic process	14	0.262467	0.000461407	NBN, HIST1H4K, E2F4, NF1, ATR, HIST2H4A, RPA1, TEX15, HIST1H4A, HIST1H4B, PCNA, HIST1H4C, HIST1H4I, HIST1H4J	48	1645	16650	2.95213	0.478337	0.00413622	0.758192
GOTERM_BP_FAT	GO:0044702~single organism reproductive process	12	0.224972	0.000504035	FANCL, RNF8, NBN, RAD21, CDKN1B, TEX15, PCNA, STAG3, TBP, FANCG, SYCP2, SMC1A	48	1231	16650	3.3814	0.508783	0.00448906	0.827967
GOTERM_BP_FAT	GO:0034502~protein localization to chromosome	4	0.0749906	0.000644438	RAD21, TEX15, STAG3, ATR	48	60	16650	23.125	0.597053	0.00570036	1.05745
GOTERM_BP_FAT	GO:0006959~humoral immune response	6	0.112486	0.000648353	HIST1H2BD, HIST1H2BK, HIST1H2BF, HIST2H2BE, HIST1H2BG, HIST1H2BJ	48	248	16650	8.39214	0.599273	0.00569916	1.06385
GOTERM_BP_FAT	GO:0070192~chromosome organization involved in meiotic cell cycle	4	0.0749906	0.000676434	RAD21, TEX15, STAG3, SYCP2	48	61	16650	22.7459	0.614839	0.00590853	1.10968
GOTERM_BP_FAT	GO:0032446~protein modification by small protein conjugation	10	0.187477	0.000726014	FANCL, RPA1, RNF8, RAD21, MDC1, PCNA, TP53, SMC1A, BRCA1, STAG1	48	887	16650	3.91065	0.640863	0.00630137	1.19056
GOTERM_BP_FAT	GO:0006261~DNA-dependent DNA replication	5	0.0937383	0.000735921	RPA1, CCNE1, NBN, PCNA, SMC1A	48	145	16650	11.9612	0.645848	0.00634805	1.20671
GOTERM_BP_FAT	GO:2001252~positive regulation of chromosome organization	5	0.0937383	0.000814744	NBN, RAD21, TP53, ATR, BRCA1	48	149	16650	11.6401	0.683128	0.00698317	1.33515
GOTERM_BP_FAT	GO:0042742~defense response to bacterium	6	0.112486	0.000888712	HIST1H2BD, HIST1H2BK, HIST1H2BF, HIST2H2BE, HIST1H2BG, HIST1H2BJ	48	266	16650	7.82425	0.714537	0.00756904	1.45553
GOTERM_BP_FAT	GO:0051093~negative regulation of developmental process	9	0.168729	0.000980788	CDKN1B, HIST1H4K, HIST1H4A, HIST1H4B, NF1, HIST1H4C, HIST2H4A, HIST1H4I, HIST1H4J	48	739	16650	4.22446	0.749323	0.00830024	1.60519
GOTERM_BP_FAT	GO:2001020~regulation of response to DNA damage stimulus	5	0.0937383	0.00101363	RNF8, TEX15, PCNA, ATR, BRCA1	48	158	16650	10.9771	0.760677	0.00852597	1.65852
GOTERM_BP_FAT	GO:2001022~positive regulation of response to DNA damage stimulus	4	0.0749906	0.00109687	RNF8, PCNA, ATR, BRCA1	48	72	16650	19.2708	0.787206	0.0091686	1.79356
GOTERM_BP_FAT	GO:0000280~nuclear division	8	0.149981	0.00115902	RNF8, RAD21, TEX15, CSNK2A1, STAG3, SYCP2, SMC1A, STAG1	48	583	16650	4.75986	0.80508	0.00962889	1.89428
GOTERM_BP_FAT	GO:0022414~reproductive process	12	0.224972	0.00125136	FANCL, RNF8, NBN, RAD21, CDKN1B, TEX15, PCNA, STAG3, TBP, FANCG, SYCP2, SMC1A	48	1373	16650	3.03168	0.828902	0.0103316	2.04373
GOTERM_BP_FAT	GO:0033044~regulation of chromosome organization	6	0.112486	0.00126631	NBN, RAD21, CSNK2A1, TP53, ATR, BRCA1	48	288	16650	7.22656	0.832477	0.0103937	2.06792
GOTERM_BP_FAT	GO:0000003~reproduction	12	0.224972	0.00126632	FANCL, RNF8, NBN, RAD21, CDKN1B, TEX15, PCNA, STAG3, TBP, FANCG, SYCP2, SMC1A	48	1375	16650	3.02727	0.832479	0.0103337	2.06793
GOTERM_BP_FAT	GO:0007130~synaptonemal complex assembly	3	0.056243	0.00158276	TEX15, STAG3, SYCP2	48	21	16650	49.5536	0.892842	0.0128272	2.57837
GOTERM_BP_FAT	GO:0007126~meiotic nuclear division	5	0.0937383	0.00163966	RAD21, TEX15, STAG3, SYCP2, SMC1A	48	180	16650	9.63542	0.901116	0.0132097	2.66989
GOTERM_BP_FAT	GO:0006282~regulation of DNA repair	4	0.0749906	0.00165357	RNF8, TEX15, PCNA, BRCA1	48	83	16650	16.7169	0.903041	0.0132456	2.69226
GOTERM_BP_FAT	GO:0000724~double-strand break repair via homologous recombination	4	0.0749906	0.00165357	RPA1, NBN, PALB2, BRCA1	48	83	16650	16.7169	0.903041	0.0132456	2.69226
GOTERM_BP_FAT	GO:0048285~organelle fission	8	0.149981	0.00168256	RNF8, RAD21, TEX15, CSNK2A1, STAG3, SYCP2, SMC1A, STAG1	48	622	16650	4.46141	0.90693	0.0134003	2.73884
GOTERM_BP_FAT	GO:0000725~recombinational repair	4	0.0749906	0.00171144	RPA1, NBN, PALB2, BRCA1	48	84	16650	16.5179	0.910651	0.0135525	2.78523
GOTERM_BP_FAT	GO:0016070~RNA metabolic process	24	0.449944	0.00175849	HIST1H4K, E2F4, RBL2, E2F6, RBL1, TP53, TBP, HIST2H4A, BRCA1, ATF2, RNF8, CCNE1, MAX, RAD21, CSNK2A1, CDKN1B, HIST1H4A, HIST1H4B, TFDP2, PCNA, HIST1H4C, HIST1H4I, HIST1H4J, STAG1	48	4648	16650	1.79109	0.916395	0.0138452	2.86076
GOTERM_BP_FAT	GO:0045132~meiotic chromosome segregation	4	0.0749906	0.00177056	RAD21, TEX15, STAG3, SYCP2	48	85	16650	16.3235	0.917809	0.0138623	2.88013
GOTERM_BP_FAT	GO:1903046~meiotic cell cycle process	5	0.0937383	0.00195967	RAD21, TEX15, STAG3, SYCP2, SMC1A	48	189	16650	9.17659	0.937077	0.0152483	3.1831
GOTERM_BP_FAT	GO:0045596~negative regulation of cell differentiation	8	0.149981	0.0019793	HIST1H4K, HIST1H4A, HIST1H4B, NF1, HIST1H4C, HIST2H4A, HIST1H4I, HIST1H4J	48	640	16650	4.33594	0.938798	0.0153156	3.21449
GOTERM_BP_FAT	GO:0009628~response to abiotic stimulus	10	0.187477	0.00205774	RNF8, CDKN1B, NF1, PCNA, TP53, ATR, FANCG, SMC1A, BRCA1, ATF2	48	1029	16650	3.37099	0.945219	0.0158316	3.33987
GOTERM_BP_FAT	GO:0070193~synaptonemal complex organization	3	0.056243	0.00206901	TEX15, STAG3, SYCP2	48	24	16650	43.3594	0.946084	0.0158314	3.35787
GOTERM_BP_FAT	GO:0070647~protein modification by small protein conjugation or removal	10	0.187477	0.0020992	FANCL, RPA1, RNF8, RAD21, MDC1, PCNA, TP53, SMC1A, BRCA1, STAG1	48	1032	16650	3.36119	0.948336	0.0159742	3.40607
GOTERM_BP_FAT	GO:0000732~strand displacement	3	0.056243	0.0024276	NBN, PALB2, BRCA1	48	26	16650	40.024	0.967518	0.0183542	3.92895
GOTERM_BP_FAT	GO:0031328~positive regulation of cellular biosynthetic process	13	0.24372	0.00249141	E2F4, RBL1, NF1, TP53, TBP, ATR, BRCA1, ATF2, CCNE1, RAD21, PCNA, TFDP2, STAG1	48	1729	16650	2.60808	0.97032	0.0187324	4.03024
GOTERM_BP_FAT	GO:0051054~positive regulation of DNA metabolic process	5	0.0937383	0.0024949	RNF8, NBN, PCNA, ATR, BRCA1	48	202	16650	8.58601	0.970466	0.018659	4.03578
GOTERM_BP_FAT	GO:0009891~positive regulation of biosynthetic process	13	0.24372	0.00289242	E2F4, RBL1, NF1, TP53, TBP, ATR, BRCA1, ATF2, CCNE1, RAD21, PCNA, TFDP2, STAG1	48	1760	16650	2.56214	0.983164	0.0214903	4.66451
GOTERM_BP_FAT	GO:0007127~meiosis I	4	0.0749906	0.00349777	RAD21, TEX15, STAG3, SYCP2	48	108	16650	12.8472	0.992849	0.0258015	5.61451
GOTERM_BP_FAT	GO:0010557~positive regulation of macromolecule biosynthetic process	12	0.224972	0.00414646	CCNE1, RAD21, E2F4, RBL1, PCNA, TP53, TFDP2, TBP, ATR, BRCA1, ATF2, STAG1	48	1597	16650	2.60645	0.997145	0.0303645	6.62265
GOTERM_BP_FAT	GO:0051053~negative regulation of DNA metabolic process	4	0.0749906	0.00427475	NBN, TP53, ATR, SMC1A	48	116	16650	11.9612	0.997619	0.0311299	6.82083
GOTERM_BP_FAT	GO:0006275~regulation of DNA replication	4	0.0749906	0.00437864	NBN, PCNA, ATR, SMC1A	48	117	16650	11.859	0.997945	0.0317125	6.98102
GOTERM_BP_FAT	GO:0030097~hemopoiesis	8	0.149981	0.00440902	HIST1H4K, HIST1H4A, HIST1H4B, NF1, HIST1H4C, HIST2H4A, HIST1H4I, HIST1H4J	48	739	16650	3.75507	0.998031	0.0317667	7.02782
GOTERM_BP_FAT	GO:0018193~peptidyl-amino acid modification	10	0.187477	0.00528899	RPA1, RAD21, MDC1, PCNA, TP53, ATR, SMC1A, BRCA1, ATF2, STAG1	48	1185	16650	2.92722	0.999434	0.0378093	8.37373
GOTERM_BP_FAT	GO:0048534~hematopoietic or lymphoid organ development	8	0.149981	0.00582526	HIST1H4K, HIST1H4A, HIST1H4B, NF1, HIST1H4C, HIST2H4A, HIST1H4I, HIST1H4J	48	778	16650	3.56684	0.999735	0.0413644	9.18496
GOTERM_BP_FAT	GO:0007129~synapsis	3	0.056243	0.00624936	TEX15, STAG3, SYCP2	48	42	16650	24.7768	0.999855	0.0440964	9.82171
GOTERM_BP_FAT	GO:0045739~positive regulation of DNA repair	3	0.056243	0.00654248	RNF8, PCNA, BRCA1	48	43	16650	24.2006	0.999904	0.0458942	10.2594
GOTERM_BP_FAT	GO:0051241~negative regulation of multicellular organismal process	9	0.168729	0.00706196	CDKN1B, HIST1H4K, HIST1H4A, HIST1H4B, NF1, HIST1H4C, HIST2H4A, HIST1H4I, HIST1H4J	48	1017	16650	3.06969	0.999954	0.0492158	11.0301
GOTERM_BP_FAT	GO:0043525~positive regulation of neuron apoptotic process	3	0.056243	0.0074587	NF1, TP53, ATF2	48	46	16650	22.6223	0.999974	0.0516638	11.6145
GOTERM_BP_FAT	GO:0010212~response to ionizing radiation	4	0.0749906	0.00778004	RNF8, TP53, ATR, BRCA1	48	144	16650	9.63542	0.999984	0.0535752	12.0852
GOTERM_BP_FAT	GO:0031325~positive regulation of cellular metabolic process	16	0.299963	0.00922582	NBN, E2F4, NF1, RBL1, TP53, TBP, ATR, BRCA1, ATF2, RNF8, CCNE1, RAD21, CDKN1B, PCNA, TFDP2, STAG1	48	2839	16650	1.95491	0.999998	0.0629502	14.1741
GOTERM_BP_FAT	GO:0006301~postreplication repair	3	0.056243	0.0105308	RPA1, PCNA, BRCA1	48	55	16650	18.9205	1	0.0712326	16.0194
GOTERM_BP_FAT	GO:0010467~gene expression	24	0.449944	0.0108233	HIST1H4K, E2F4, RBL2, E2F6, RBL1, TP53, TBP, HIST2H4A, BRCA1, ATF2, RNF8, CCNE1, MAX, RAD21, CSNK2A1, CDKN1B, HIST1H4A, HIST1H4B, TFDP2, PCNA, HIST1H4C, HIST1H4I, HIST1H4J, STAG1	48	5306	16650	1.56898	1	0.0728005	16.4279
GOTERM_BP_FAT	GO:0045143~homologous chromosome segregation	3	0.056243	0.0109013	TEX15, STAG3, SYCP2	48	56	16650	18.5826	1	0.0729625	16.5365
GOTERM_BP_FAT	GO:0006366~transcription from RNA polymerase II promoter	12	0.224972	0.0109482	RNF8, MAX, RAD21, E2F4, E2F6, RBL1, TP53, TFDP2, TBP, BRCA1, ATF2, STAG1	48	1820	16650	2.28709	1	0.0729217	16.6017
GOTERM_BP_FAT	GO:0045893~positive regulation of transcription, DNA-templated	10	0.187477	0.0120235	CCNE1, RAD21, E2F4, RBL1, TP53, TFDP2, TBP, BRCA1, ATF2, STAG1	48	1349	16650	2.57135	1	0.0794605	18.0844
GOTERM_BP_FAT	GO:1903508~positive regulation of nucleic acid-templated transcription	10	0.187477	0.0120235	CCNE1, RAD21, E2F4, RBL1, TP53, TFDP2, TBP, BRCA1, ATF2, STAG1	48	1349	16650	2.57135	1	0.0794605	18.0844
GOTERM_BP_FAT	GO:0098542~defense response to other organism	6	0.112486	0.0124004	HIST1H2BD, HIST1H2BK, HIST1H2BF, HIST2H2BE, HIST1H2BG, HIST1H2BJ	48	494	16650	4.21306	1	0.0814829	18.5983
GOTERM_BP_FAT	GO:1902589~single-organism organelle organization	11	0.206224	0.0130483	RAD21, CDKN1B, E2F4, CSNK2A1, NF1, PCNA, TP53, SMC1A, BRCA1, ATF2, STAG1	48	1612	16650	2.36701	1	0.0851862	19.4745
GOTERM_BP_FAT	GO:1902680~positive regulation of RNA biosynthetic process	10	0.187477	0.0131585	CCNE1, RAD21, E2F4, RBL1, TP53, TFDP2, TBP, BRCA1, ATF2, STAG1	48	1369	16650	2.53378	1	0.0854856	19.6226
GOTERM_BP_FAT	GO:1901216~positive regulation of neuron death	3	0.056243	0.0136533	NF1, TP53, ATF2	48	63	16650	16.5179	1	0.0881716	20.2846
GOTERM_BP_FAT	GO:0031049~programmed DNA elimination	2	0.0374953	0.0140363	PALB2, BRCA1	48	5	16650	138.75	1	0.0901375	20.7936
GOTERM_BP_FAT	GO:0031052~chromosome breakage	2	0.0374953	0.0140363	PALB2, BRCA1	48	5	16650	138.75	1	0.0901375	20.7936
GOTERM_BP_FAT	GO:0034644~cellular response to UV	3	0.056243	0.015784	PCNA, TP53, ATR	48	68	16650	15.3033	1	0.10041	23.0773
GOTERM_BP_FAT	GO:0051254~positive regulation of RNA metabolic process	10	0.187477	0.0160748	CCNE1, RAD21, E2F4, RBL1, TP53, TFDP2, TBP, BRCA1, ATF2, STAG1	48	1415	16650	2.45141	1	0.101722	23.4514
GOTERM_BP_FAT	GO:0009617~response to bacterium	6	0.112486	0.018128	HIST1H2BD, HIST1H2BK, HIST1H2BF, HIST2H2BE, HIST1H2BG, HIST1H2BJ	48	544	16650	3.82583	1	0.113556	26.0434
GOTERM_BP_FAT	GO:0016569~covalent chromatin modification	6	0.112486	0.0189161	RNF8, RBL2, RBL1, TP53, BRCA1, ATF2	48	550	16650	3.78409	1	0.117717	27.0162
GOTERM_BP_FAT	GO:0051402~neuron apoptotic process	4	0.0749906	0.019796	MAX, NF1, TP53, ATF2	48	204	16650	6.80147	1	0.122361	28.0882
GOTERM_BP_FAT	GO:0006915~apoptotic process	11	0.206224	0.021918	MAX, NBN, RAD21, CDKN1B, CSNK2A1, NF1, TP53, SYCP2, PALB2, BRCA1, ATF2	48	1747	16650	2.1841	1	0.134112	30.6129
GOTERM_BP_FAT	GO:0051301~cell division	6	0.112486	0.0224442	RNF8, CCNE1, RAD21, SYCP2, SMC1A, STAG1	48	575	16650	3.61957	1	0.136551	31.226
GOTERM_BP_FAT	GO:0080135~regulation of cellular response to stress	6	0.112486	0.0233509	RPA1, RNF8, TEX15, PCNA, ATR, BRCA1	48	581	16650	3.58219	1	0.141119	32.2704
GOTERM_BP_FAT	GO:0000819~sister chromatid segregation	4	0.0749906	0.0252412	RAD21, CSNK2A1, SMC1A, STAG1	48	224	16650	6.1942	1	0.15113	34.4001
GOTERM_BP_FAT	GO:0045944~positive regulation of transcription from RNA polymerase II promoter	8	0.149981	0.0257523	RAD21, E2F4, RBL1, TP53, TFDP2, BRCA1, ATF2, STAG1	48	1041	16650	2.66571	1	0.153339	34.9651
GOTERM_BP_FAT	GO:0010638~positive regulation of organelle organization	6	0.112486	0.026379	NBN, RAD21, CDKN1B, TP53, ATR, BRCA1	48	600	16650	3.46875	1	0.15616	35.6515
GOTERM_BP_FAT	GO:0035556~intracellular signal transduction	14	0.262467	0.0290636	NBN, E2F4, RBL2, NF1, TP53, TBP, ATR, BRCA1, RPA1, CSNK2A1, CDKN1B, PCNA, TFDP2, SMC1A	48	2657	16650	1.82772	1	0.170132	38.5158
GOTERM_BP_FAT	GO:0006357~regulation of transcription from RNA polymerase II promoter	11	0.206224	0.0297254	RNF8, RAD21, E2F4, RBL2, E2F6, RBL1, TP53, TFDP2, BRCA1, ATF2, STAG1	48	1835	16650	2.07936	1	0.172998	39.2033
GOTERM_BP_FAT	GO:0071482~cellular response to light stimulus	3	0.056243	0.0300621	PCNA, TP53, ATR	48	96	16650	10.8398	1	0.174098	39.5503
GOTERM_BP_FAT	GO:0012501~programmed cell death	11	0.206224	0.0314404	MAX, NBN, RAD21, CDKN1B, CSNK2A1, NF1, TP53, SYCP2, PALB2, BRCA1, ATF2	48	1852	16650	2.06027	1	0.180699	40.9513
GOTERM_BP_FAT	GO:0007067~mitotic nuclear division	5	0.0937383	0.0329362	RNF8, RAD21, CSNK2A1, SMC1A, STAG1	48	431	16650	4.02407	1	0.187815	42.4374
GOTERM_BP_FAT	GO:0090399~replicative senescence	2	0.0374953	0.0333637	TP53, ATR	48	12	16650	57.8125	1	0.189293	42.8556
GOTERM_BP_FAT	GO:0009607~response to biotic stimulus	7	0.131234	0.0351103	HIST1H2BD, HIST1H2BK, HIST1H2BF, HIST2H2BE, HIST1H2BG, HIST1H2BJ, TP53	48	873	16650	2.78136	1	0.197535	44.5347
GOTERM_BP_FAT	GO:2001251~negative regulation of chromosome organization	3	0.056243	0.0379212	NBN, CSNK2A1, BRCA1	48	109	16650	9.54702	1	0.211005	47.14
GOTERM_BP_FAT	GO:0031573~intra-S DNA damage checkpoint	2	0.0374953	0.0415329	MDC1, ATF2	48	15	16650	46.25	1	0.228121	50.3191
GOTERM_BP_FAT	GO:0006289~nucleotide-excision repair	3	0.056243	0.0431061	RPA1, PCNA, TP53	48	117	16650	8.89423	1	0.234936	51.6469
GOTERM_BP_FAT	GO:0070997~neuron death	4	0.0749906	0.0431844	MAX, NF1, TP53, ATF2	48	277	16650	5.00903	1	0.234435	51.712
GOTERM_BP_FAT	GO:0050680~negative regulation of epithelial cell proliferation	3	0.056243	0.043772	CDKN1B, NF1, ATF2	48	118	16650	8.81886	1	0.236392	52.1988
GOTERM_BP_FAT	GO:0008219~cell death	11	0.206224	0.0437764	MAX, NBN, RAD21, CDKN1B, CSNK2A1, NF1, TP53, SYCP2, PALB2, BRCA1, ATF2	48	1958	16650	1.94874	1	0.235537	52.2024
GOTERM_BP_FAT	GO:0009416~response to light stimulus	4	0.0749906	0.0459291	NF1, PCNA, TP53, ATR	48	284	16650	4.88556	1	0.244902	53.9463
GOTERM_BP_FAT	GO:0006978~DNA damage response, signal transduction by p53 class mediator resulting in transcription of p21 class mediator	2	0.0374953	0.0469415	TP53, BRCA1	48	17	16650	40.8088	1	0.248767	54.7456
GOTERM_BP_FAT	GO:2000026~regulation of multicellular organismal development	10	0.187477	0.0488923	CDKN1B, HIST1H4K, HIST1H4A, HIST1H4B, NF1, HIST1H4C, HIST2H4A, HIST1H4I, HIST1H4J, BRCA1	48	1721	16650	2.01554	1	0.256939	56.2492
GOTERM_BP_FAT	GO:0042772~DNA damage response, signal transduction resulting in transcription	2	0.0374953	0.0496346	TP53, BRCA1	48	18	16650	38.5417	1	0.259434	56.8089
GOTERM_BP_FAT	GO:0007062~sister chromatid cohesion	3	0.056243	0.0506392	RAD21, SMC1A, STAG1	48	128	16650	8.12988	1	0.263099	57.5557
GOTERM_BP_FAT	GO:0009411~response to UV	3	0.056243	0.0506392	PCNA, TP53, ATR	48	128	16650	8.12988	1	0.263099	57.5557
GOTERM_BP_FAT	GO:0051338~regulation of transferase activity	7	0.131234	0.0507098	CCNE1, NBN, CDKN1B, RBL2, NF1, RBL1, TP53	48	955	16650	2.54254	1	0.262486	57.6077
GOTERM_BP_FAT	GO:0042276~error-prone translesion synthesis	2	0.0374953	0.0523202	RPA1, PCNA	48	19	16650	36.5132	1	0.268827	58.7782
GOTERM_BP_FAT	GO:0001832~blastocyst growth	2	0.0374953	0.0523202	NBN, PALB2	48	19	16650	36.5132	1	0.268827	58.7782
GOTERM_BP_FAT	GO:0070987~error-free translesion synthesis	2	0.0374953	0.0523202	RPA1, PCNA	48	19	16650	36.5132	1	0.268827	58.7782
GOTERM_BP_FAT	GO:0036211~protein modification process	17	0.31871	0.0548441	NBN, NF1, TP53, ATR, BRCA1, ATF2, FANCL, RNF8, RPA1, CCNE1, RAD21, CSNK2A1, CDKN1B, MDC1, PCNA, SMC1A, STAG1	48	3818	16650	1.54449	1	0.279126	60.5517
GOTERM_BP_FAT	GO:0006464~cellular protein modification process	17	0.31871	0.0548441	NBN, NF1, TP53, ATR, BRCA1, ATF2, FANCL, RNF8, RPA1, CCNE1, RAD21, CSNK2A1, CDKN1B, MDC1, PCNA, SMC1A, STAG1	48	3818	16650	1.54449	1	0.279126	60.5517
GOTERM_BP_FAT	GO:0000729~DNA double-strand break processing	2	0.0374953	0.0576691	NBN, BRCA1	48	21	16650	33.0357	1	0.290537	62.4518
GOTERM_BP_FAT	GO:0048511~rhythmic process	4	0.0749906	0.0577529	CSNK2A1, PCNA, TP53, FANCG	48	312	16650	4.44712	1	0.289906	62.5068
GOTERM_BP_FAT	GO:0030539~male genitalia development	2	0.0374953	0.0603325	TEX15, SYCP2	48	22	16650	31.5341	1	0.300003	64.1642
GOTERM_BP_FAT	GO:0000070~mitotic sister chromatid segregation	3	0.056243	0.060854	RAD21, CSNK2A1, SMC1A	48	142	16650	7.32835	1	0.301209	64.4907
GOTERM_BP_FAT	GO:0019953~sexual reproduction	6	0.112486	0.0648029	FANCL, RNF8, TEX15, TBP, FANCG, SYCP2	48	770	16650	2.70292	1	0.316765	66.8744
GOTERM_BP_FAT	GO:0007064~mitotic sister chromatid cohesion	2	0.0374953	0.0656372	RAD21, SMC1A	48	24	16650	28.9062	1	0.319168	67.3584
GOTERM_BP_FAT	GO:0006297~nucleotide-excision repair, DNA gap filling	2	0.0374953	0.0656372	RPA1, PCNA	48	24	16650	28.9062	1	0.319168	67.3584
GOTERM_BP_FAT	GO:0071478~cellular response to radiation	3	0.056243	0.0662056	PCNA, TP53, ATR	48	149	16650	6.98406	1	0.320457	67.6843
GOTERM_BP_FAT	GO:0048609~multicellular organismal reproductive process	6	0.112486	0.0686106	FANCL, RNF8, TEX15, PCNA, TBP, FANCG	48	783	16650	2.65805	1	0.329198	69.0298
GOTERM_BP_FAT	GO:0043549~regulation of kinase activity	6	0.112486	0.0701082	CCNE1, NBN, CDKN1B, RBL2, NF1, RBL1	48	788	16650	2.64118	1	0.334157	69.8408
GOTERM_BP_FAT	GO:0032504~multicellular organism reproduction	6	0.112486	0.0713195	FANCL, RNF8, TEX15, PCNA, TBP, FANCG	48	792	16650	2.62784	1	0.337913	70.4822
GOTERM_BP_FAT	GO:0098534~centriole assembly	2	0.0374953	0.0735394	E2F4, BRCA1	48	27	16650	25.6944	1	0.345589	71.6245
GOTERM_BP_FAT	GO:0006359~regulation of transcription from RNA polymerase III promoter	2	0.0374953	0.0735394	TBP, BRCA1	48	27	16650	25.6944	1	0.345589	71.6245
GOTERM_BP_FAT	GO:0043066~negative regulation of apoptotic process	6	0.112486	0.0794784	CDKN1B, CSNK2A1, TP53, SYCP2, PALB2, BRCA1	48	818	16650	2.54432	1	0.3674	74.4798
GOTERM_BP_FAT	GO:0051707~response to other organism	6	0.112486	0.0830783	HIST1H2BD, HIST1H2BK, HIST1H2BF, HIST2H2BE, HIST1H2BG, HIST1H2BJ	48	829	16650	2.51055	1	0.379798	76.0767
GOTERM_BP_FAT	GO:0043069~negative regulation of programmed cell death	6	0.112486	0.0830783	CDKN1B, CSNK2A1, TP53, SYCP2, PALB2, BRCA1	48	829	16650	2.51055	1	0.379798	76.0767
GOTERM_BP_FAT	GO:0043207~response to external biotic stimulus	6	0.112486	0.0830783	HIST1H2BD, HIST1H2BK, HIST1H2BF, HIST2H2BE, HIST1H2BG, HIST1H2BJ	48	829	16650	2.51055	1	0.379798	76.0767
GOTERM_BP_FAT	GO:0044786~cell cycle DNA replication	2	0.0374953	0.0839739	PCNA, SMC1A	48	31	16650	22.379	1	0.381967	76.4591
GOTERM_BP_FAT	GO:0045087~innate immune response	6	0.112486	0.0854147	HIST1H2BD, HIST1H2BK, HIST1H2BF, HIST2H2BE, HIST1H2BG, HIST1H2BJ	48	836	16650	2.48953	1	0.386117	77.0623
GOTERM_BP_FAT	GO:0048147~negative regulation of fibroblast proliferation	2	0.0374953	0.0865645	NF1, TP53	48	32	16650	21.6797	1	0.389157	77.5333
GOTERM_BP_FAT	GO:0022616~DNA strand elongation	2	0.0374953	0.0865645	NBN, PCNA	48	32	16650	21.6797	1	0.389157	77.5333
GOTERM_BP_FAT	GO:0000722~telomere maintenance via recombination	2	0.0374953	0.0891479	RPA1, PCNA	48	33	16650	21.0227	1	0.397326	78.5585
GOTERM_BP_FAT	GO:0002682~regulation of immune system process	8	0.149981	0.090161	HIST1H4K, HIST1H4A, HIST1H4B, NF1, HIST1H4C, HIST2H4A, HIST1H4I, HIST1H4J	48	1378	16650	2.01379	1	0.399775	78.9484
GOTERM_BP_FAT	GO:0008156~negative regulation of DNA replication	2	0.0374953	0.0917242	ATR, SMC1A	48	34	16650	20.4044	1	0.404144	79.537
GOTERM_BP_FAT	GO:0042981~regulation of apoptotic process	8	0.149981	0.0961723	CDKN1B, CSNK2A1, NF1, TP53, SYCP2, PALB2, BRCA1, ATF2	48	1400	16650	1.98214	1	0.418479	81.1284
GOTERM_BP_FAT	GO:0031572~G2 DNA damage checkpoint	2	0.0374953	0.0968554	NBN, BRCA1	48	36	16650	19.2708	1	0.419632	81.3622
GOTERM_BP_FAT	GO:0042769~DNA damage response, detection of DNA damage	2	0.0374953	0.0968554	RPA1, PCNA	48	36	16650	19.2708	1	0.419632	81.3622
GOTERM_BP_FAT	GO:0006296~nucleotide-excision repair, DNA incision, 5'-to lesion	2	0.0374953	0.0994103	RPA1, PCNA	48	37	16650	18.75	1	0.427139	82.2129
GOTERM_BP_FAT	GO:0043067~regulation of programmed cell death	8	0.149981	0.0998302	CDKN1B, CSNK2A1, NF1, TP53, SYCP2, PALB2, BRCA1, ATF2	48	1413	16650	1.96391	1	0.427356	82.3492
KEGG_PATHWAY	hsa05203:Viral carcinogenesis	25	0.468691	1.348e-26	HIST1H4K, HIST1H2BD, RBL2, HIST1H2BF, HIST1H2BG, RBL1, HIST1H2BH, TP53, TBP, HIST2H4A, ATF2, HIST1H2BO, CCNE1, CDKN1B, HIST1H2BN, HIST1H2BK, HIST1H4A, HIST1H4B, HIST2H2BE, HIST1H2BL, HIST1H2BJ, HIST1H4C, HIST3H2BB, HIST1H4I, HIST1H4J	43	205	6879	19.5094	8.89678e-25	8.89678e-25	1.37825e-23
KEGG_PATHWAY	hsa05322:Systemic lupus erythematosus	18	0.337458	4.90105e-19	HIST1H2BD, HIST1H4K, HIST1H2BF, HIST1H2BG, HIST1H2BH, HIST2H4A, HIST1H2BO, HIST1H2BN, HIST1H4A, HIST1H2BK, HIST1H2BL, HIST1H4B, HIST2H2BE, HIST1H2BJ, HIST1H4C, HIST3H2BB, HIST1H4I, HIST1H4J	43	134	6879	21.4894	3.23469e-17	1.61735e-17	5.01102e-16
KEGG_PATHWAY	hsa05034:Alcoholism	19	0.356205	2.05649e-18	HIST1H2BD, HIST1H4K, HIST1H2BF, HIST1H2BG, HIST1H2BH, HIST2H4A, ATF2, HIST1H2BO, HIST1H2BN, HIST1H4A, HIST1H2BK, HIST1H2BL, HIST1H4B, HIST2H2BE, HIST1H2BJ, HIST1H4C, HIST3H2BB, HIST1H4I, HIST1H4J	43	177	6879	17.1726	1.35728e-16	4.52427e-17	2.10263e-15
KEGG_PATHWAY	hsa04110:Cell cycle	12	0.224972	1.11391e-10	CCNE1, RAD21, CDKN1B, E2F4, RBL2, RBL1, PCNA, TP53, TFDP2, ATR, SMC1A, STAG1	43	124	6879	15.4816	7.35182e-09	1.83796e-09	1.13891e-07
KEGG_PATHWAY	hsa03460:Fanconi anemia pathway	7	0.131234	6.63664e-07	FANCL, RPA1, FANCE, ATR, FANCG, PALB2, BRCA1	43	53	6879	21.129	4.38009e-05	8.76033e-06	0.000678554
KEGG_PATHWAY	hsa05161:Hepatitis B	5	0.0937383	0.0113937	CCNE1, CDKN1B, PCNA, TP53, ATF2	43	145	6879	5.51644	0.530601	0.118429	11.0559
KEGG_PATHWAY	hsa05222:Small cell lung cancer	4	0.0749906	0.0147783	CCNE1, MAX, CDKN1B, TP53	43	85	6879	7.52832	0.625681	0.13097	14.1206
KEGG_PATHWAY	hsa05162:Measles	4	0.0749906	0.0469322	CCNE1, CDKN1B, CSNK2A1, TP53	43	133	6879	4.81133	0.958104	0.327378	38.8279
KEGG_PATHWAY	hsa04151:PI3K-Akt signaling pathway	6	0.112486	0.0573198	CCNE1, CDKN1B, RBL2, TP53, BRCA1, ATF2	43	345	6879	2.7822	0.979674	0.351358	45.3121
KEGG_PATHWAY	hsa04115:p53 signaling pathway	3	0.056243	0.0627092	CCNE1, TP53, ATR	43	67	6879	7.16314	0.986078	0.347815	48.4258
KEGG_PATHWAY	hsa05166:HTLV-I infection	5	0.0937383	0.0679734	PCNA, TP53, TBP, ATR, ATF2	43	254	6879	3.14915	0.9904	0.344504	51.3119

## Sheet: Sheet3
Table S4.DAVID of six candidate genes enrichment analysis
Enrichment analysis of FANCA by using DAVID.
Category	Term	Count	%	PValue	Genes	List Total	Pop Hits	Pop Total	Fold Enrichment	Bonferroni	Benjamini	FDR
GOTERM_BP_FAT	GO:0006974~cellular response to DNA damage stimulus	12	0.489596	3.72347e-14	WDR48, RPA1, RAD1, AKT1, RFC4, HUS1, FAAP24, TOPBP1, FANCA, UBE2T, RAD17, UBA52	13	807	16650	19.0449	5.26273e-11	5.26273e-11	6.1362e-11
GOTERM_BP_FAT	GO:0006281~DNA repair	11	0.448796	6.12391e-14	WDR48, RPA1, RAD1, RFC4, HUS1, FAAP24, TOPBP1, FANCA, UBE2T, RAD17, UBA52	13	530	16650	26.582	8.67173e-11	4.33587e-11	1.01108e-10
GOTERM_BP_FAT	GO:0006259~DNA metabolic process	12	0.489596	3.74003e-13	WDR48, RPA1, RAD1, AKT1, RFC4, HUS1, FAAP24, TOPBP1, FANCA, UBE2T, RAD17, UBA52	13	995	16650	15.4465	5.29258e-10	1.76419e-10	6.17084e-10
GOTERM_BP_FAT	GO:1901796~regulation of signal transduction by p53 class mediator	8	0.326397	5.75565e-12	RPA1, RAD1, AKT1, RFC4, HUS1, TOPBP1, RAD17, UBA52	13	163	16650	62.8598	8.1442e-09	2.03605e-09	9.49568e-09
GOTERM_BP_FAT	GO:0033554~cellular response to stress	12	0.489596	2.10383e-10	WDR48, RPA1, RAD1, AKT1, RFC4, HUS1, FAAP24, TOPBP1, FANCA, UBE2T, RAD17, UBA52	13	1773	16650	8.66849	2.97692e-07	5.95383e-08	3.47092e-07
GOTERM_BP_FAT	GO:0036297~interstrand cross-link repair	5	0.203998	3.49882e-08	RPA1, FAAP24, FANCA, UBE2T, UBA52	13	50	16650	128.077	4.95071e-05	8.25135e-06	5.77239e-05
GOTERM_BP_FAT	GO:0006260~DNA replication	6	0.244798	1.10971e-06	RPA1, RAD1, RFC4, HUS1, TOPBP1, RAD17	13	290	16650	26.4987	0.00156901	0.000224295	0.0018308
GOTERM_BP_FAT	GO:0000077~DNA damage checkpoint	5	0.203998	2.80735e-06	RAD1, HUS1, TOPBP1, RAD17, UBA52	13	148	16650	43.2692	0.00396453	0.000496428	0.0046315
GOTERM_BP_FAT	GO:0007049~cell cycle	9	0.367197	3.47723e-06	RPA1, RAD1, HES1, AKT1, HUS1, TOPBP1, FANCA, RAD17, UBA52	13	1672	16650	6.89409	0.0049082	0.000546549	0.00573662
GOTERM_BP_FAT	GO:0031570~DNA integrity checkpoint	5	0.203998	3.64193e-06	RAD1, HUS1, TOPBP1, RAD17, UBA52	13	158	16650	40.5307	0.00514008	0.000515201	0.00600833
GOTERM_BP_FAT	GO:1902531~regulation of intracellular signal transduction	9	0.367197	4.20091e-06	RPA1, RAD1, HES1, AKT1, RFC4, HUS1, TOPBP1, RAD17, UBA52	13	1714	16650	6.72516	0.00592667	0.000540245	0.00693048
GOTERM_BP_FAT	GO:0009966~regulation of signal transduction	10	0.407997	1.14986e-05	RPA1, RAD1, HES1, AKT1, RFC4, HUS1, TOPBP1, FANCA, RAD17, UBA52	13	2728	16650	4.6949	0.016139	0.00135497	0.0189688
GOTERM_BP_FAT	GO:0022402~cell cycle process	8	0.326397	1.29189e-05	RPA1, RAD1, AKT1, HUS1, TOPBP1, FANCA, RAD17, UBA52	13	1357	16650	7.55059	0.0181143	0.00140519	0.0213116
GOTERM_BP_FAT	GO:0007346~regulation of mitotic cell cycle	6	0.244798	1.45787e-05	HES1, AKT1, HUS1, TOPBP1, RAD17, UBA52	13	491	16650	15.6509	0.0204176	0.00147241	0.0240493
GOTERM_BP_FAT	GO:0000075~cell cycle checkpoint	5	0.203998	1.5823e-05	RAD1, HUS1, TOPBP1, RAD17, UBA52	13	229	16650	27.9644	0.022141	0.00149154	0.0261018
GOTERM_BP_FAT	GO:0033314~mitotic DNA replication checkpoint	3	0.122399	1.70945e-05	HUS1, TOPBP1, RAD17	13	9	16650	426.923	0.0238987	0.00151067	0.028199
GOTERM_BP_FAT	GO:0044772~mitotic cell cycle phase transition	6	0.244798	1.81949e-05	RPA1, AKT1, HUS1, TOPBP1, RAD17, UBA52	13	514	16650	14.9506	0.0254174	0.00151332	0.0300139
GOTERM_BP_FAT	GO:0010948~negative regulation of cell cycle process	5	0.203998	1.90313e-05	RAD1, HUS1, TOPBP1, RAD17, UBA52	13	240	16650	26.6827	0.0265701	0.00149496	0.0313934
GOTERM_BP_FAT	GO:0044770~cell cycle phase transition	6	0.244798	2.45725e-05	RPA1, AKT1, HUS1, TOPBP1, RAD17, UBA52	13	547	16650	14.0487	0.0341729	0.00182835	0.0405322
GOTERM_BP_FAT	GO:0000278~mitotic cell cycle	7	0.285598	2.59443e-05	RPA1, HES1, AKT1, HUS1, TOPBP1, RAD17, UBA52	13	968	16650	9.26176	0.0360459	0.0018339	0.0427946
GOTERM_BP_FAT	GO:0051726~regulation of cell cycle	7	0.285598	2.71907e-05	RAD1, HES1, AKT1, HUS1, TOPBP1, RAD17, UBA52	13	976	16650	9.18584	0.0377446	0.00183048	0.0448501
GOTERM_BP_FAT	GO:0010646~regulation of cell communication	10	0.407997	2.71908e-05	RPA1, RAD1, HES1, AKT1, RFC4, HUS1, TOPBP1, FANCA, RAD17, UBA52	13	3020	16650	4.24096	0.0377447	0.00174736	0.0448502
GOTERM_BP_FAT	GO:0023051~regulation of signaling	10	0.407997	3.12243e-05	RPA1, RAD1, HES1, AKT1, RFC4, HUS1, TOPBP1, FANCA, RAD17, UBA52	13	3070	16650	4.17189	0.0432213	0.00191916	0.0515018
GOTERM_BP_FAT	GO:0010564~regulation of cell cycle process	6	0.244798	3.6835e-05	RAD1, AKT1, HUS1, TOPBP1, RAD17, UBA52	13	595	16650	12.9153	0.0507874	0.00216941	0.0607534
GOTERM_BP_FAT	GO:1901990~regulation of mitotic cell cycle phase transition	5	0.203998	5.31659e-05	AKT1, HUS1, TOPBP1, RAD17, UBA52	13	312	16650	20.5251	0.0724714	0.00300474	0.0876775
GOTERM_BP_FAT	GO:0044774~mitotic DNA integrity checkpoint	4	0.163199	5.44252e-05	HUS1, TOPBP1, RAD17, UBA52	13	107	16650	47.8792	0.0741228	0.00295768	0.0897534
GOTERM_BP_FAT	GO:0000076~DNA replication checkpoint	3	0.122399	6.43726e-05	HUS1, TOPBP1, RAD17	13	17	16650	226.018	0.0870647	0.00336803	0.10615
GOTERM_BP_FAT	GO:1901987~regulation of cell cycle phase transition	5	0.203998	7.09448e-05	AKT1, HUS1, TOPBP1, RAD17, UBA52	13	336	16650	19.0591	0.0955159	0.00357896	0.116981
GOTERM_BP_FAT	GO:0006289~nucleotide-excision repair	4	0.163199	7.1039e-05	RPA1, RFC4, HUS1, UBA52	13	117	16650	43.787	0.0956364	0.00346034	0.117137
GOTERM_BP_FAT	GO:0042276~error-prone translesion synthesis	3	0.122399	8.08743e-05	RPA1, RFC4, UBA52	13	19	16650	202.227	0.108136	0.00380746	0.133344
GOTERM_BP_FAT	GO:0070987~error-free translesion synthesis	3	0.122399	8.08743e-05	RPA1, RFC4, UBA52	13	19	16650	202.227	0.108136	0.00380746	0.133344
GOTERM_BP_FAT	GO:0035556~intracellular signal transduction	9	0.367197	0.000112314	RPA1, RAD1, HES1, AKT1, RFC4, HUS1, TOPBP1, RAD17, UBA52	13	2657	16650	4.33832	0.146946	0.00511375	0.185135
GOTERM_BP_FAT	GO:0044818~mitotic G2/M transition checkpoint	3	0.122399	0.000119465	HUS1, TOPBP1, RAD17	13	23	16650	167.057	0.155535	0.00526896	0.196912
GOTERM_BP_FAT	GO:0006297~nucleotide-excision repair, DNA gap filling	3	0.122399	0.000130273	RPA1, RFC4, UBA52	13	24	16650	160.096	0.168354	0.00557073	0.214709
GOTERM_BP_FAT	GO:1901991~negative regulation of mitotic cell cycle phase transition	4	0.163199	0.000160574	HUS1, TOPBP1, RAD17, UBA52	13	154	16650	33.2667	0.203263	0.00666098	0.264588
GOTERM_BP_FAT	GO:0010972~negative regulation of G2/M transition of mitotic cell cycle	3	0.122399	0.000165474	HUS1, TOPBP1, RAD17	13	27	16650	142.308	0.208769	0.00666811	0.272651
GOTERM_BP_FAT	GO:0007093~mitotic cell cycle checkpoint	4	0.163199	0.000176478	HUS1, TOPBP1, RAD17, UBA52	13	159	16650	32.2206	0.220996	0.00691318	0.290758
GOTERM_BP_FAT	GO:1902750~negative regulation of cell cycle G2/M phase transition	3	0.122399	0.00019125	HUS1, TOPBP1, RAD17	13	29	16650	132.493	0.237112	0.00728803	0.315059
GOTERM_BP_FAT	GO:1901988~negative regulation of cell cycle phase transition	4	0.163199	0.000200418	HUS1, TOPBP1, RAD17, UBA52	13	166	16650	30.8619	0.246947	0.00743589	0.330138
GOTERM_BP_FAT	GO:1903047~mitotic cell cycle process	6	0.244798	0.000249317	RPA1, AKT1, HUS1, TOPBP1, RAD17, UBA52	13	890	16650	8.6344	0.297301	0.00900605	0.410532
GOTERM_BP_FAT	GO:0045786~negative regulation of cell cycle	5	0.203998	0.000259118	RAD1, HUS1, TOPBP1, RAD17, UBA52	13	470	16650	13.6252	0.306982	0.00912559	0.426638
GOTERM_BP_FAT	GO:0000086~G2/M transition of mitotic cell cycle	4	0.163199	0.000267114	HUS1, TOPBP1, RAD17, UBA52	13	183	16650	27.995	0.314781	0.00917754	0.439776
GOTERM_BP_FAT	GO:0042769~DNA damage response, detection of DNA damage	3	0.122399	0.000295936	RPA1, RFC4, UBA52	13	36	16650	106.731	0.342172	0.00992216	0.487121
GOTERM_BP_FAT	GO:0006296~nucleotide-excision repair, DNA incision, 5'-to lesion	3	0.122399	0.000312722	RPA1, RFC4, UBA52	13	37	16650	103.846	0.357617	0.0102396	0.514683
GOTERM_BP_FAT	GO:0044839~cell cycle G2/M phase transition	4	0.163199	0.000331724	HUS1, TOPBP1, RAD17, UBA52	13	197	16650	26.0055	0.374665	0.010613	0.545877
GOTERM_BP_FAT	GO:0019985~translesion synthesis	3	0.122399	0.000384417	RPA1, RFC4, UBA52	13	41	16650	93.7148	0.419609	0.0120173	0.632329
GOTERM_BP_FAT	GO:0033683~nucleotide-excision repair, DNA incision	3	0.122399	0.000384417	RPA1, RFC4, UBA52	13	41	16650	93.7148	0.419609	0.0120173	0.632329
GOTERM_BP_FAT	GO:0045930~negative regulation of mitotic cell cycle	4	0.163199	0.000452365	HUS1, TOPBP1, RAD17, UBA52	13	219	16650	23.393	0.472835	0.0138219	0.743707
GOTERM_BP_FAT	GO:0006301~postreplication repair	3	0.122399	0.000692277	RPA1, RFC4, UBA52	13	55	16650	69.8601	0.624656	0.0206333	1.13602
GOTERM_BP_FAT	GO:0010389~regulation of G2/M transition of mitotic cell cycle	3	0.122399	0.00071763	HUS1, TOPBP1, RAD17	13	56	16650	68.6126	0.637891	0.0209404	1.17739
GOTERM_BP_FAT	GO:0006310~DNA recombination	4	0.163199	0.00076284	WDR48, RPA1, RFC4, HUS1	13	262	16650	19.5537	0.660347	0.0217963	1.25113
GOTERM_BP_FAT	GO:0090305~nucleic acid phosphodiester bond hydrolysis	4	0.163199	0.00090598	RPA1, RAD1, RFC4, UBA52	13	278	16650	18.4283	0.722669	0.0253247	1.48425
GOTERM_BP_FAT	GO:1902749~regulation of cell cycle G2/M phase transition	3	0.122399	0.000936438	HUS1, TOPBP1, RAD17	13	64	16650	60.0361	0.734378	0.0256588	1.53379
GOTERM_BP_FAT	GO:0044702~single organism reproductive process	6	0.244798	0.0011174	WDR48, RAD1, HES1, AKT1, HUS1, FANCA	13	1231	16650	6.24258	0.794439	0.0299652	1.82763
GOTERM_BP_FAT	GO:0000731~DNA synthesis involved in DNA repair	3	0.122399	0.00124961	RPA1, RFC4, UBA52	13	74	16650	51.9231	0.829548	0.032832	2.04178
GOTERM_BP_FAT	GO:0006283~transcription-coupled nucleotide-excision repair	3	0.122399	0.00124961	RPA1, RFC4, UBA52	13	74	16650	51.9231	0.829548	0.032832	2.04178
GOTERM_BP_FAT	GO:0000724~double-strand break repair via homologous recombination	3	0.122399	0.00156872	WDR48, RPA1, HUS1	13	83	16650	46.2929	0.891552	0.040304	2.55688
GOTERM_BP_FAT	GO:0000725~recombinational repair	3	0.122399	0.00160634	WDR48, RPA1, HUS1	13	84	16650	45.7418	0.897183	0.0405164	2.61743
GOTERM_BP_FAT	GO:0034645~cellular macromolecule biosynthetic process	10	0.407997	0.00173126	RPA1, RAD1, HES1, AKT1, RFC4, HUS1, TOPBP1, FANCA, RAD17, UBA52	13	5012	16650	2.55541	0.913867	0.0428385	2.81825
GOTERM_BP_FAT	GO:0022414~reproductive process	6	0.244798	0.00183158	WDR48, RAD1, HES1, AKT1, HUS1, FANCA	13	1373	16650	5.59695	0.925284	0.0444898	2.97925
GOTERM_BP_FAT	GO:0000003~reproduction	6	0.244798	0.00184361	WDR48, RAD1, HES1, AKT1, HUS1, FANCA	13	1375	16650	5.58881	0.926547	0.0440209	2.99854
GOTERM_BP_FAT	GO:0051052~regulation of DNA metabolic process	4	0.163199	0.00206277	AKT1, RFC4, HUS1, RAD17	13	370	16650	13.8462	0.946165	0.0483164	3.34932
GOTERM_BP_FAT	GO:0044773~mitotic DNA damage checkpoint	3	0.122399	0.00226639	HUS1, TOPBP1, UBA52	13	100	16650	38.4231	0.959667	0.0521032	3.67416
GOTERM_BP_FAT	GO:0032446~protein modification by small protein conjugation	5	0.203998	0.00280663	WDR48, RPA1, AKT1, UBE2T, UBA52	13	887	16650	7.21967	0.981258	0.0631163	4.53106
GOTERM_BP_FAT	GO:0048608~reproductive structure development	4	0.163199	0.00291917	WDR48, HES1, AKT1, FANCA	13	418	16650	12.2562	0.984024	0.0645434	4.70866
GOTERM_BP_FAT	GO:0009314~response to radiation	4	0.163199	0.00291917	RAD1, AKT1, HUS1, TOPBP1	13	418	16650	12.2562	0.984024	0.0645434	4.70866
GOTERM_BP_FAT	GO:0061458~reproductive system development	4	0.163199	0.00301926	WDR48, HES1, AKT1, FANCA	13	423	16650	12.1113	0.98614	0.0656612	4.86635
GOTERM_BP_FAT	GO:0006275~regulation of DNA replication	3	0.122399	0.00308594	RFC4, HUS1, RAD17	13	117	16650	32.8402	0.987391	0.0660513	4.97127
GOTERM_BP_FAT	GO:0010212~response to ionizing radiation	3	0.122399	0.00463179	RAD1, HUS1, TOPBP1	13	144	16650	26.6827	0.998597	0.0961256	7.37336
GOTERM_BP_FAT	GO:0006261~DNA-dependent DNA replication	3	0.122399	0.00469469	RPA1, RFC4, TOPBP1	13	145	16650	26.4987	0.998717	0.0959661	7.46988
GOTERM_BP_FAT	GO:0009628~response to abiotic stimulus	5	0.203998	0.00480928	RAD1, AKT1, HUS1, TOPBP1, UBA52	13	1029	16650	6.22337	0.99891	0.0968027	7.64548
GOTERM_BP_FAT	GO:0070647~protein modification by small protein conjugation or removal	5	0.203998	0.00485989	WDR48, RPA1, AKT1, UBE2T, UBA52	13	1032	16650	6.20528	0.998986	0.0964061	7.72293
GOTERM_BP_FAT	GO:0033313~meiotic cell cycle checkpoint	2	0.0815993	0.00503506	RAD1, HUS1	13	7	16650	365.934	0.999209	0.0983384	7.99053
GOTERM_BP_FAT	GO:1903046~meiotic cell cycle process	3	0.122399	0.00784965	RAD1, HUS1, FANCA	13	189	16650	20.3297	0.999986	0.14726	12.1918
GOTERM_BP_FAT	GO:0071897~DNA biosynthetic process	3	0.122399	0.00883836	RPA1, RFC4, UBA52	13	201	16650	19.116	0.999996	0.16216	13.6244
GOTERM_BP_FAT	GO:0006302~double-strand break repair	3	0.122399	0.00926612	WDR48, RPA1, HUS1	13	206	16650	18.652	0.999998	0.167194	14.2373
GOTERM_BP_FAT	GO:0003006~developmental process involved in reproduction	4	0.163199	0.00942711	WDR48, HES1, AKT1, FANCA	13	636	16650	8.05515	0.999998	0.16773	14.4669
GOTERM_BP_FAT	GO:0000082~G1/S transition of mitotic cell cycle	3	0.122399	0.0108819	RPA1, AKT1, UBA52	13	224	16650	17.1532	1	0.188783	16.5159
GOTERM_BP_FAT	GO:0051321~meiotic cell cycle	3	0.122399	0.0114465	RAD1, HUS1, FANCA	13	230	16650	16.7057	1	0.195233	17.2986
GOTERM_BP_FAT	GO:0044843~cell cycle G1/S phase transition	3	0.122399	0.0128136	RPA1, AKT1, UBA52	13	244	16650	15.7472	1	0.21346	19.1655
GOTERM_BP_FAT	GO:0060716~labyrinthine layer blood vessel development	2	0.0815993	0.0136125	HES1, AKT1	13	19	16650	134.818	1	0.222655	20.2381
GOTERM_BP_FAT	GO:0042325~regulation of phosphorylation	5	0.203998	0.013984	HES1, AKT1, HUS1, RAD17, UBA52	13	1393	16650	4.59716	1	0.225451	20.7322
GOTERM_BP_FAT	GO:0071214~cellular response to abiotic stimulus	3	0.122399	0.0153163	RAD1, AKT1, HUS1	13	268	16650	14.337	1	0.241535	22.4809
GOTERM_BP_FAT	GO:0016567~protein ubiquitination	4	0.163199	0.0158458	WDR48, AKT1, UBE2T, UBA52	13	770	16650	6.65335	1	0.246116	23.1657
GOTERM_BP_FAT	GO:0050863~regulation of T cell activation	3	0.122399	0.0188371	HES1, AKT1, FANCA	13	299	16650	12.8505	1	0.28266	26.9291
GOTERM_BP_FAT	GO:0050678~regulation of epithelial cell proliferation	3	0.122399	0.0189559	WDR48, HES1, AKT1	13	300	16650	12.8077	1	0.281252	27.075
GOTERM_BP_FAT	GO:1903037~regulation of leukocyte cell-cell adhesion	3	0.122399	0.0205303	HES1, AKT1, FANCA	13	313	16650	12.2757	1	0.297877	28.9819
GOTERM_BP_FAT	GO:0006294~nucleotide-excision repair, preincision complex assembly	2	0.0815993	0.0207086	RPA1, UBA52	13	29	16650	88.3289	1	0.297074	29.195
GOTERM_BP_FAT	GO:0060674~placenta blood vessel development	2	0.0815993	0.0207086	HES1, AKT1	13	29	16650	88.3289	1	0.297074	29.195
GOTERM_BP_FAT	GO:0019220~regulation of phosphate metabolic process	5	0.203998	0.0228733	HES1, AKT1, HUS1, RAD17, UBA52	13	1610	16650	3.97754	1	0.319682	31.7334
GOTERM_BP_FAT	GO:0051174~regulation of phosphorus metabolic process	5	0.203998	0.0229209	HES1, AKT1, HUS1, RAD17, UBA52	13	1611	16650	3.97508	1	0.317176	31.7883
GOTERM_BP_FAT	GO:0000722~telomere maintenance via recombination	2	0.0815993	0.0235339	RPA1, RFC4	13	33	16650	77.6224	1	0.32114	32.4908
GOTERM_BP_FAT	GO:0045787~positive regulation of cell cycle	3	0.122399	0.0238396	HES1, AKT1, UBA52	13	339	16650	11.3342	1	0.321569	32.8387
GOTERM_BP_FAT	GO:0008156~negative regulation of DNA replication	2	0.0815993	0.0242391	HUS1, RAD17	13	34	16650	75.3394	1	0.323025	33.2907
GOTERM_BP_FAT	GO:0045742~positive regulation of epidermal growth factor receptor signaling pathway	2	0.0815993	0.0249438	AKT1, UBA52	13	35	16650	73.1868	1	0.327764	34.0811
GOTERM_BP_FAT	GO:0031399~regulation of protein modification process	5	0.203998	0.0255377	WDR48, HES1, AKT1, HUS1, UBA52	13	1664	16650	3.84847	1	0.33119	34.7404
GOTERM_BP_FAT	GO:1901186~positive regulation of ERBB signaling pathway	2	0.0815993	0.025648	AKT1, UBA52	13	36	16650	71.1538	1	0.329428	34.8621
GOTERM_BP_FAT	GO:0038128~ERBB2 signaling pathway	2	0.0815993	0.0277579	AKT1, UBA52	13	39	16650	65.6805	1	0.34839	37.1506
GOTERM_BP_FAT	GO:0009790~embryo development	4	0.163199	0.0279562	WDR48, HES1, AKT1, HUS1	13	954	16650	5.3701	1	0.347422	37.3617
GOTERM_BP_FAT	GO:0051090~regulation of sequence-specific DNA binding transcription factor activity	3	0.122399	0.0284797	AKT1, FANCA, UBA52	13	373	16650	10.3011	1	0.349722	37.9159
GOTERM_BP_FAT	GO:0022407~regulation of cell-cell adhesion	3	0.122399	0.0303442	HES1, AKT1, FANCA	13	386	16650	9.95417	1	0.365036	39.8528
GOTERM_BP_FAT	GO:0031018~endocrine pancreas development	2	0.0815993	0.031965	HES1, AKT1	13	45	16650	56.9231	1	0.377436	41.4902
GOTERM_BP_FAT	GO:0006312~mitotic recombination	2	0.0815993	0.0326646	RPA1, RFC4	13	46	16650	55.6856	1	0.380915	42.1839
GOTERM_BP_FAT	GO:0005978~glycogen biosynthetic process	2	0.0815993	0.0326646	AKT1, UBA52	13	46	16650	55.6856	1	0.380915	42.1839
GOTERM_BP_FAT	GO:0060711~labyrinthine layer development	2	0.0815993	0.0340624	HES1, AKT1	13	48	16650	53.3654	1	0.390634	43.5468
GOTERM_BP_FAT	GO:0051249~regulation of lymphocyte activation	3	0.122399	0.0340657	HES1, AKT1, FANCA	13	411	16650	9.34868	1	0.387638	43.55
GOTERM_BP_FAT	GO:0048568~embryonic organ development	3	0.122399	0.0349849	WDR48, HES1, AKT1	13	417	16650	9.21417	1	0.39281	44.4298
GOTERM_BP_FAT	GO:0036211~protein modification process	7	0.285598	0.0368029	WDR48, RPA1, HES1, AKT1, HUS1, UBE2T, UBA52	13	3818	16650	2.34819	1	0.405588	46.132
GOTERM_BP_FAT	GO:0006464~cellular protein modification process	7	0.285598	0.0368029	WDR48, RPA1, HES1, AKT1, HUS1, UBE2T, UBA52	13	3818	16650	2.34819	1	0.405588	46.132
GOTERM_BP_FAT	GO:0009250~glucan biosynthetic process	2	0.0815993	0.0368523	AKT1, UBA52	13	52	16650	49.2604	1	0.402999	46.1776
GOTERM_BP_FAT	GO:0070489~T cell aggregation	3	0.122399	0.0395655	HES1, AKT1, FANCA	13	446	16650	8.61504	1	0.422622	48.6251
GOTERM_BP_FAT	GO:0042110~T cell activation	3	0.122399	0.0395655	HES1, AKT1, FANCA	13	446	16650	8.61504	1	0.422622	48.6251
GOTERM_BP_FAT	GO:0071593~lymphocyte aggregation	3	0.122399	0.0397275	HES1, AKT1, FANCA	13	447	16650	8.59577	1	0.420912	48.7679
GOTERM_BP_FAT	GO:0070486~leukocyte aggregation	3	0.122399	0.0408686	HES1, AKT1, FANCA	13	454	16650	8.46323	1	0.427085	49.763
GOTERM_BP_FAT	GO:0071479~cellular response to ionizing radiation	2	0.0815993	0.0410234	RAD1, HUS1	13	58	16650	44.1645	1	0.425323	49.8967
GOTERM_BP_FAT	GO:0002694~regulation of leukocyte activation	3	0.122399	0.0431888	HES1, AKT1, FANCA	13	468	16650	8.21006	1	0.439225	51.7309
GOTERM_BP_FAT	GO:2000112~regulation of cellular macromolecule biosynthetic process	7	0.285598	0.0450205	HES1, AKT1, RFC4, HUS1, FANCA, RAD17, UBA52	13	3991	16650	2.2464	1	0.450092	53.233
GOTERM_BP_FAT	GO:0007159~leukocyte cell-cell adhesion	3	0.122399	0.0471085	HES1, AKT1, FANCA	13	491	16650	7.82547	1	0.462446	54.8917
GOTERM_BP_FAT	GO:0033692~cellular polysaccharide biosynthetic process	2	0.0815993	0.047249	AKT1, UBA52	13	67	16650	38.2319	1	0.460446	55.0013
GOTERM_BP_FAT	GO:0050865~regulation of cell activation	3	0.122399	0.0488536	HES1, AKT1, FANCA	13	501	16650	7.66928	1	0.468897	56.2355
GOTERM_BP_FAT	GO:0019219~regulation of nucleobase-containing compound metabolic process	7	0.285598	0.0510242	HES1, AKT1, RFC4, HUS1, FANCA, RAD17, UBA52	13	4104	16650	2.18455	1	0.480978	57.8543
GOTERM_BP_FAT	GO:0010556~regulation of macromolecule biosynthetic process	7	0.285598	0.0511906	HES1, AKT1, RFC4, HUS1, FANCA, RAD17, UBA52	13	4107	16650	2.18295	1	0.479119	57.9761
GOTERM_BP_FAT	GO:0031016~pancreas development	2	0.0815993	0.0527518	HES1, AKT1	13	75	16650	34.1538	1	0.486663	59.1025
GOTERM_BP_FAT	GO:0000271~polysaccharide biosynthetic process	2	0.0815993	0.0534376	AKT1, UBA52	13	76	16650	33.7045	1	0.488245	59.5882
GOTERM_BP_FAT	GO:0005977~glycogen metabolic process	2	0.0815993	0.0561762	AKT1, UBA52	13	80	16650	32.0192	1	0.50303	61.4745
GOTERM_BP_FAT	GO:0044042~glucan metabolic process	2	0.0815993	0.0568597	AKT1, UBA52	13	81	16650	31.6239	1	0.5044	61.9323
GOTERM_BP_FAT	GO:0006073~cellular glucan metabolic process	2	0.0815993	0.0568597	AKT1, UBA52	13	81	16650	31.6239	1	0.5044	61.9323
GOTERM_BP_FAT	GO:0034637~cellular carbohydrate biosynthetic process	2	0.0815993	0.0568597	AKT1, UBA52	13	81	16650	31.6239	1	0.5044	61.9323
GOTERM_BP_FAT	GO:0042058~regulation of epidermal growth factor receptor signaling pathway	2	0.0815993	0.0589075	AKT1, UBA52	13	84	16650	30.4945	1	0.514188	63.2732
GOTERM_BP_FAT	GO:0080134~regulation of response to stress	4	0.163199	0.0596218	RPA1, AKT1, FANCA, UBA52	13	1285	16650	3.98683	1	0.515613	63.7304
GOTERM_BP_FAT	GO:1901184~regulation of ERBB signaling pathway	2	0.0815993	0.0609513	AKT1, UBA52	13	87	16650	29.443	1	0.520698	64.5672
GOTERM_BP_FAT	GO:0001932~regulation of protein phosphorylation	4	0.163199	0.0613528	HES1, AKT1, HUS1, UBA52	13	1300	16650	3.94083	1	0.520186	64.8163
GOTERM_BP_FAT	GO:0001892~embryonic placenta development	2	0.0815993	0.062991	HES1, AKT1	13	90	16650	28.4615	1	0.526916	65.8158
GOTERM_BP_FAT	GO:2000113~negative regulation of cellular macromolecule biosynthetic process	4	0.163199	0.0641743	HES1, HUS1, RAD17, UBA52	13	1324	16650	3.86939	1	0.530866	66.5211
GOTERM_BP_FAT	GO:0006112~energy reserve metabolic process	2	0.0815993	0.0657042	AKT1, UBA52	13	94	16650	27.2504	1	0.536678	67.4127
GOTERM_BP_FAT	GO:0030901~midbrain development	2	0.0815993	0.0677345	RAD1, HES1	13	97	16650	26.4076	1	0.54509	68.5615
GOTERM_BP_FAT	GO:0044264~cellular polysaccharide metabolic process	2	0.0815993	0.0684103	AKT1, UBA52	13	98	16650	26.1381	1	0.545944	68.9354
GOTERM_BP_FAT	GO:0071363~cellular response to growth factor stimulus	3	0.122399	0.0693682	HES1, AKT1, UBA52	13	610	16650	6.29887	1	0.548301	69.4583
GOTERM_BP_FAT	GO:0051171~regulation of nitrogen compound metabolic process	7	0.285598	0.069548	HES1, AKT1, RFC4, HUS1, FANCA, RAD17, UBA52	13	4404	16650	2.03574	1	0.546472	69.5554
GOTERM_BP_FAT	GO:0045934~negative regulation of nucleobase-containing compound metabolic process	4	0.163199	0.0698826	HES1, HUS1, RAD17, UBA52	13	1371	16650	3.73674	1	0.545488	69.7356
GOTERM_BP_FAT	GO:0002682~regulation of immune system process	4	0.163199	0.0707533	HES1, AKT1, FANCA, UBA52	13	1378	16650	3.71776	1	0.547346	70.1996
GOTERM_BP_FAT	GO:0070848~response to growth factor	3	0.122399	0.0742256	HES1, AKT1, UBA52	13	634	16650	6.06042	1	0.562533	71.9845
GOTERM_BP_FAT	GO:0010605~negative regulation of macromolecule metabolic process	5	0.203998	0.0744112	HES1, AKT1, HUS1, RAD17, UBA52	13	2326	16650	2.75316	1	0.560743	72.077
GOTERM_BP_FAT	GO:0051347~positive regulation of transferase activity	3	0.122399	0.0754577	AKT1, RFC4, UBA52	13	640	16650	6.00361	1	0.563286	72.5933
GOTERM_BP_FAT	GO:0010558~negative regulation of macromolecule biosynthetic process	4	0.163199	0.0758293	HES1, HUS1, RAD17, UBA52	13	1418	16650	3.61289	1	0.562445	72.7745
GOTERM_BP_FAT	GO:0046649~lymphocyte activation	3	0.122399	0.0760763	HES1, AKT1, FANCA	13	643	16650	5.9756	1	0.561001	72.8943
GOTERM_BP_FAT	GO:0030155~regulation of cell adhesion	3	0.122399	0.0760763	HES1, AKT1, FANCA	13	643	16650	5.9756	1	0.561001	72.8943
GOTERM_BP_FAT	GO:0031324~negative regulation of cellular metabolic process	5	0.203998	0.076272	HES1, AKT1, HUS1, RAD17, UBA52	13	2345	16650	2.73085	1	0.55932	72.9889
GOTERM_BP_FAT	GO:0032268~regulation of cellular protein metabolic process	5	0.203998	0.0763707	WDR48, HES1, AKT1, HUS1, UBA52	13	2346	16650	2.72969	1	0.557181	73.0364
GOTERM_BP_FAT	GO:0045598~regulation of fat cell differentiation	2	0.0815993	0.077825	HES1, AKT1	13	112	16650	22.8709	1	0.561666	73.7284
GOTERM_BP_FAT	GO:0051053~negative regulation of DNA metabolic process	2	0.0815993	0.0804989	HUS1, RAD17	13	116	16650	22.0822	1	0.571829	74.9573
GOTERM_BP_FAT	GO:0005976~polysaccharide metabolic process	2	0.0815993	0.0804989	AKT1, UBA52	13	116	16650	22.0822	1	0.571829	74.9573
GOTERM_BP_FAT	GO:0072594~establishment of protein localization to organelle	3	0.122399	0.0808763	HES1, AKT1, UBA52	13	666	16650	5.76923	1	0.571016	75.1263
GOTERM_BP_FAT	GO:0007173~epidermal growth factor receptor signaling pathway	2	0.0815993	0.0831656	AKT1, UBA52	13	120	16650	21.3462	1	0.579044	76.129
GOTERM_BP_FAT	GO:0031327~negative regulation of cellular biosynthetic process	4	0.163199	0.0840308	HES1, HUS1, RAD17, UBA52	13	1480	16650	3.46154	1	0.580427	76.4979
GOTERM_BP_FAT	GO:0051606~detection of stimulus	3	0.122399	0.0849154	RPA1, RFC4, UBA52	13	685	16650	5.60921	1	0.581878	76.8696
GOTERM_BP_FAT	GO:1902582~single-organism intracellular transport	3	0.122399	0.0870673	HES1, AKT1, UBA52	13	695	16650	5.5285	1	0.58891	77.7508
GOTERM_BP_FAT	GO:0009890~negative regulation of biosynthetic process	4	0.163199	0.0873123	HES1, HUS1, RAD17, UBA52	13	1504	16650	3.4063	1	0.587474	77.8491
GOTERM_BP_FAT	GO:0051172~negative regulation of nitrogen compound metabolic process	4	0.163199	0.0875884	HES1, HUS1, RAD17, UBA52	13	1506	16650	3.40178	1	0.586188	77.9594
GOTERM_BP_FAT	GO:0006605~protein targeting	3	0.122399	0.0883669	HES1, AKT1, UBA52	13	701	16650	5.48118	1	0.587098	78.2676
GOTERM_BP_FAT	GO:0009411~response to UV	2	0.0815993	0.0884779	AKT1, HUS1	13	128	16650	20.012	1	0.585119	78.3112
GOTERM_BP_FAT	GO:0035270~endocrine system development	2	0.0815993	0.0898015	HES1, AKT1	13	130	16650	19.7041	1	0.58836	78.825
GOTERM_BP_FAT	GO:0071456~cellular response to hypoxia	2	0.0815993	0.0911234	AKT1, UBA52	13	132	16650	19.4056	1	0.591534	79.3267
GOTERM_BP_FAT	GO:0000723~telomere maintenance	2	0.0815993	0.0924435	RPA1, RFC4	13	134	16650	19.116	1	0.594644	79.8166
GOTERM_BP_FAT	GO:0016337~single organismal cell-cell adhesion	3	0.122399	0.0936272	HES1, AKT1, FANCA	13	725	16650	5.29973	1	0.597136	80.2465
GOTERM_BP_FAT	GO:0051246~regulation of protein metabolic process	5	0.203998	0.0937254	WDR48, HES1, AKT1, HUS1, UBA52	13	2512	16650	2.5493	1	0.595154	80.2818
GOTERM_BP_FAT	GO:0008584~male gonad development	2	0.0815993	0.0937619	WDR48, FANCA	13	136	16650	18.8348	1	0.592935	80.2949
GOTERM_BP_FAT	GO:0046546~development of primary male sexual characteristics	2	0.0815993	0.0937619	WDR48, FANCA	13	136	16650	18.8348	1	0.592935	80.2949
GOTERM_BP_FAT	GO:0042127~regulation of cell proliferation	4	0.163199	0.0940501	WDR48, HES1, AKT1, FANCA	13	1552	16650	3.30095	1	0.591762	80.398
GOTERM_BP_FAT	GO:0009892~negative regulation of metabolic process	5	0.203998	0.0948325	HES1, AKT1, HUS1, RAD17, UBA52	13	2522	16650	2.53919	1	0.592611	80.6754
GOTERM_BP_FAT	GO:0036294~cellular response to decreased oxygen levels	2	0.0815993	0.0957361	AKT1, UBA52	13	139	16650	18.4283	1	0.593938	80.9913
GOTERM_BP_FAT	GO:2000045~regulation of G1/S transition of mitotic cell cycle	2	0.0815993	0.0970501	AKT1, UBA52	13	141	16650	18.1669	1	0.59688	81.4419
GOTERM_BP_FAT	GO:0045321~leukocyte activation	3	0.122399	0.0985334	HES1, AKT1, FANCA	13	747	16650	5.14365	1	0.600436	81.9385
GOTERM_BP_FAT	GO:0001890~placenta development	2	0.0815993	0.0996728	HES1, AKT1	13	145	16650	17.6658	1	0.602595	82.3115
GOTERM_BP_FAT	GO:0043488~regulation of mRNA stability	2	0.0815993	0.0996728	AKT1, UBA52	13	145	16650	17.6658	1	0.602595	82.3115
KEGG_PATHWAY	hsa03460:Fanconi anemia pathway	6	0.244798	1.23198e-09	WDR48, RPA1, HES1, FAAP24, FANCA, UBE2T	9	53	6879	86.5283	8.99348e-08	8.99348e-08	1.28594e-06
KEGG_PATHWAY	hsa03430:Mismatch repair	2	0.0815993	0.0264504	RPA1, RFC4	9	23	6879	66.4638	0.858701	0.624103	24.4069
KEGG_PATHWAY	hsa03030:DNA replication	2	0.0815993	0.0411282	RPA1, RFC4	9	36	6879	42.463	0.953386	0.640107	35.4914
KEGG_PATHWAY	hsa03420:Nucleotide excision repair	2	0.0815993	0.0533963	RPA1, RFC4	9	47	6879	32.5248	0.981791	0.632659	43.6044

## Sheet: Sheet4
Table S4.DAVID of six candidate genes enrichment analysis
Enrichment analysis of FANCG by using DAVID.
Category	Term	Count	%	PValue	Genes	List Total	Pop Hits	Pop Total	Fold Enrichment	Bonferroni	Benjamini	FDR
GOTERM_BP_FAT	GO:0006281~DNA repair	10	0.480307	3.05243e-13	WDR48, RPA1, RAD1, RFC4, FAAP24, TOPBP1, FANCG, UBE2T, RAD17, UBA52	11	530	16650	28.5592	3.03674e-10	3.03674e-10	4.81903e-10
GOTERM_BP_FAT	GO:0006974~cellular response to DNA damage stimulus	10	0.480307	1.35354e-11	WDR48, RPA1, RAD1, RFC4, FAAP24, TOPBP1, FANCG, UBE2T, RAD17, UBA52	11	807	16650	18.7563	1.34677e-08	6.73386e-09	2.13719e-08
GOTERM_BP_FAT	GO:0006259~DNA metabolic process	10	0.480307	8.89327e-11	WDR48, RPA1, RAD1, RFC4, FAAP24, TOPBP1, FANCG, UBE2T, RAD17, UBA52	11	995	16650	15.2124	8.8488e-08	2.9496e-08	1.40421e-07
GOTERM_BP_FAT	GO:0036297~interstrand cross-link repair	5	0.240154	1.49093e-08	RPA1, FAAP24, FANCG, UBE2T, UBA52	11	50	16650	151.364	1.48347e-05	3.70868e-06	2.35412e-05
GOTERM_BP_FAT	GO:0033554~cellular response to stress	10	0.480307	1.56391e-08	WDR48, RPA1, RAD1, RFC4, FAAP24, TOPBP1, FANCG, UBE2T, RAD17, UBA52	11	1773	16650	8.53715	1.55608e-05	3.11218e-06	2.46936e-05
GOTERM_BP_FAT	GO:1901796~regulation of signal transduction by p53 class mediator	6	0.288184	2.04831e-08	RPA1, RAD1, RFC4, TOPBP1, RAD17, UBA52	11	163	16650	55.7167	2.03805e-05	3.39678e-06	3.23421e-05
GOTERM_BP_FAT	GO:0000075~cell cycle checkpoint	5	0.240154	6.85996e-06	RAD1, TOPBP1, FANCG, RAD17, UBA52	11	229	16650	33.0488	0.00680244	0.000974623	0.0108311
GOTERM_BP_FAT	GO:0006260~DNA replication	5	0.240154	1.7429e-05	RPA1, RAD1, RFC4, TOPBP1, RAD17	11	290	16650	26.0972	0.0171925	0.0021654	0.0275162
GOTERM_BP_FAT	GO:0070987~error-free translesion synthesis	3	0.144092	5.52167e-05	RPA1, RFC4, UBA52	11	19	16650	238.995	0.0534601	0.00608609	0.0871495
GOTERM_BP_FAT	GO:0042276~error-prone translesion synthesis	3	0.144092	5.52167e-05	RPA1, RFC4, UBA52	11	19	16650	238.995	0.0534601	0.00608609	0.0871495
GOTERM_BP_FAT	GO:0000077~DNA damage checkpoint	4	0.192123	7.88946e-05	RAD1, TOPBP1, RAD17, UBA52	11	148	16650	40.9091	0.0755009	0.00781959	0.124499
GOTERM_BP_FAT	GO:0006297~nucleotide-excision repair, DNA gap filling	3	0.144092	8.8979e-05	RPA1, RFC4, UBA52	11	24	16650	189.205	0.0847317	0.00801661	0.140402
GOTERM_BP_FAT	GO:0031570~DNA integrity checkpoint	4	0.192123	9.58123e-05	RAD1, TOPBP1, RAD17, UBA52	11	158	16650	38.3199	0.0909342	0.00791334	0.151177
GOTERM_BP_FAT	GO:0007049~cell cycle	7	0.336215	0.000149377	RPA1, RAD1, HES1, TOPBP1, FANCG, RAD17, UBA52	11	1672	16650	6.33699	0.138122	0.0113688	0.235601
GOTERM_BP_FAT	GO:1902531~regulation of intracellular signal transduction	7	0.336215	0.000171767	RPA1, RAD1, HES1, RFC4, TOPBP1, RAD17, UBA52	11	1714	16650	6.18171	0.157113	0.0121345	0.270869
GOTERM_BP_FAT	GO:0042769~DNA damage response, detection of DNA damage	3	0.144092	0.000202325	RPA1, RFC4, UBA52	11	36	16650	126.136	0.18236	0.0133326	0.318986
GOTERM_BP_FAT	GO:0006296~nucleotide-excision repair, DNA incision, 5'-to lesion	3	0.144092	0.000213818	RPA1, RFC4, UBA52	11	37	16650	122.727	0.191659	0.0132102	0.337077
GOTERM_BP_FAT	GO:0033683~nucleotide-excision repair, DNA incision	3	0.144092	0.000262922	RPA1, RFC4, UBA52	11	41	16650	110.754	0.230213	0.0152728	0.414337
GOTERM_BP_FAT	GO:0019985~translesion synthesis	3	0.144092	0.000262922	RPA1, RFC4, UBA52	11	41	16650	110.754	0.230213	0.0152728	0.414337
GOTERM_BP_FAT	GO:0010948~negative regulation of cell cycle process	4	0.192123	0.000329332	RAD1, TOPBP1, RAD17, UBA52	11	240	16650	25.2273	0.279449	0.018043	0.518738
GOTERM_BP_FAT	GO:0006301~postreplication repair	3	0.144092	0.000474013	RPA1, RFC4, UBA52	11	55	16650	82.562	0.376094	0.0245235	0.745831
GOTERM_BP_FAT	GO:0090305~nucleic acid phosphodiester bond hydrolysis	4	0.192123	0.000506571	RPA1, RAD1, RFC4, UBA52	11	278	16650	21.7789	0.395991	0.0248932	0.796867
GOTERM_BP_FAT	GO:0022402~cell cycle process	6	0.288184	0.00063495	RPA1, RAD1, TOPBP1, FANCG, RAD17, UBA52	11	1357	16650	6.69257	0.468459	0.0296458	0.997868
GOTERM_BP_FAT	GO:0006283~transcription-coupled nucleotide-excision repair	3	0.144092	0.000856927	RPA1, RFC4, UBA52	11	74	16650	61.3636	0.573869	0.038031	1.34452
GOTERM_BP_FAT	GO:0000731~DNA synthesis involved in DNA repair	3	0.144092	0.000856927	RPA1, RFC4, UBA52	11	74	16650	61.3636	0.573869	0.038031	1.34452
GOTERM_BP_FAT	GO:0044774~mitotic DNA integrity checkpoint	3	0.144092	0.00178027	TOPBP1, RAD17, UBA52	11	107	16650	42.4384	0.830168	0.0741884	2.77427
GOTERM_BP_FAT	GO:0000278~mitotic cell cycle	5	0.240154	0.001797	RPA1, HES1, TOPBP1, RAD17, UBA52	11	968	16650	7.81837	0.832978	0.0718555	2.80001
GOTERM_BP_FAT	GO:0051726~regulation of cell cycle	5	0.240154	0.0018528	RAD1, HES1, TOPBP1, RAD17, UBA52	11	976	16650	7.75428	0.842014	0.0711519	2.88576
GOTERM_BP_FAT	GO:0035556~intracellular signal transduction	7	0.336215	0.0019248	RPA1, RAD1, HES1, RFC4, TOPBP1, RAD17, UBA52	11	2657	16650	3.98775	0.852956	0.071079	2.99631
GOTERM_BP_FAT	GO:0006289~nucleotide-excision repair	3	0.144092	0.00212347	RPA1, RFC4, UBA52	11	117	16650	38.8112	0.879379	0.0753474	3.30075
GOTERM_BP_FAT	GO:0009966~regulation of signal transduction	7	0.336215	0.00221759	RPA1, RAD1, HES1, RFC4, TOPBP1, RAD17, UBA52	11	2728	16650	3.88396	0.890185	0.0758597	3.44466
GOTERM_BP_FAT	GO:0045786~negative regulation of cell cycle	4	0.192123	0.00231293	RAD1, TOPBP1, RAD17, UBA52	11	470	16650	12.882	0.900144	0.0763752	3.59022
GOTERM_BP_FAT	GO:0007346~regulation of mitotic cell cycle	4	0.192123	0.00262011	HES1, TOPBP1, RAD17, UBA52	11	491	16650	12.331	0.926497	0.083336	4.05785
GOTERM_BP_FAT	GO:0044772~mitotic cell cycle phase transition	4	0.192123	0.00298463	RPA1, TOPBP1, RAD17, UBA52	11	514	16650	11.7793	0.948909	0.0914817	4.61002
GOTERM_BP_FAT	GO:0006261~DNA-dependent DNA replication	3	0.144092	0.00323769	RPA1, RFC4, TOPBP1	11	145	16650	31.3166	0.960313	0.095918	4.99159
GOTERM_BP_FAT	GO:0044770~cell cycle phase transition	4	0.192123	0.00356068	RPA1, TOPBP1, RAD17, UBA52	11	547	16650	11.0686	0.971252	0.10197	5.47654
GOTERM_BP_FAT	GO:1901991~negative regulation of mitotic cell cycle phase transition	3	0.144092	0.00364304	TOPBP1, RAD17, UBA52	11	154	16650	29.4864	0.973522	0.101301	5.59982
GOTERM_BP_FAT	GO:0010646~regulation of cell communication	7	0.336215	0.00380923	RPA1, RAD1, HES1, RFC4, TOPBP1, RAD17, UBA52	11	3020	16650	3.50843	0.977571	0.102819	5.84813
GOTERM_BP_FAT	GO:0007093~mitotic cell cycle checkpoint	3	0.144092	0.00387802	TOPBP1, RAD17, UBA52	11	159	16650	28.5592	0.979061	0.101827	5.95073
GOTERM_BP_FAT	GO:0023051~regulation of signaling	7	0.336215	0.00415367	RPA1, RAD1, HES1, RFC4, TOPBP1, RAD17, UBA52	11	3070	16650	3.45129	0.984101	0.105896	6.36083
GOTERM_BP_FAT	GO:1901988~negative regulation of cell cycle phase transition	3	0.144092	0.00421864	TOPBP1, RAD17, UBA52	11	166	16650	27.3549	0.9851	0.104789	6.45725
GOTERM_BP_FAT	GO:0010564~regulation of cell cycle process	4	0.192123	0.00451482	RAD1, TOPBP1, RAD17, UBA52	11	595	16650	10.1757	0.988918	0.109032	6.89559
GOTERM_BP_FAT	GO:0000086~G2/M transition of mitotic cell cycle	3	0.144092	0.00510194	TOPBP1, RAD17, UBA52	11	183	16650	24.8137	0.993838	0.119474	7.75886
GOTERM_BP_FAT	GO:0033314~mitotic DNA replication checkpoint	2	0.0960615	0.00539373	TOPBP1, RAD17	11	9	16650	336.364	0.995398	0.123002	8.18509
GOTERM_BP_FAT	GO:0044839~cell cycle G2/M phase transition	3	0.144092	0.00588824	TOPBP1, RAD17, UBA52	11	197	16650	23.0503	0.997194	0.130561	8.90324
GOTERM_BP_FAT	GO:0071897~DNA biosynthetic process	3	0.144092	0.00612255	RPA1, RFC4, UBA52	11	201	16650	22.5916	0.997781	0.132473	9.24167
GOTERM_BP_FAT	GO:0045930~negative regulation of mitotic cell cycle	3	0.144092	0.00722936	TOPBP1, RAD17, UBA52	11	219	16650	20.7347	0.999268	0.151322	10.8245
GOTERM_BP_FAT	GO:0000076~DNA replication checkpoint	2	0.0960615	0.0101662	TOPBP1, RAD17	11	17	16650	178.075	0.999962	0.20223	14.8998
GOTERM_BP_FAT	GO:0006310~DNA recombination	3	0.144092	0.010213	WDR48, RPA1, RFC4	11	262	16650	17.3317	0.999963	0.199122	14.9634
GOTERM_BP_FAT	GO:0032446~protein modification by small protein conjugation	4	0.192123	0.0136398	WDR48, RPA1, UBE2T, UBA52	11	887	16650	6.82587	0.999999	0.252293	19.4949
GOTERM_BP_FAT	GO:0044818~mitotic G2/M transition checkpoint	2	0.0960615	0.0137319	TOPBP1, RAD17	11	23	16650	131.621	0.999999	0.249206	19.6136
GOTERM_BP_FAT	GO:1903047~mitotic cell cycle process	4	0.192123	0.0137655	RPA1, TOPBP1, RAD17, UBA52	11	890	16650	6.80286	0.999999	0.245323	19.6567
GOTERM_BP_FAT	GO:1901990~regulation of mitotic cell cycle phase transition	3	0.144092	0.0142613	TOPBP1, RAD17, UBA52	11	312	16650	14.5542	0.999999	0.24862	20.2921
GOTERM_BP_FAT	GO:0010972~negative regulation of G2/M transition of mitotic cell cycle	2	0.0960615	0.0161027	TOPBP1, RAD17	11	27	16650	112.121	1	0.271464	22.611
GOTERM_BP_FAT	GO:1901987~regulation of cell cycle phase transition	3	0.144092	0.0164167	TOPBP1, RAD17, UBA52	11	336	16650	13.5146	1	0.271475	22.9999
GOTERM_BP_FAT	GO:1902750~negative regulation of cell cycle G2/M phase transition	2	0.0960615	0.0172862	TOPBP1, RAD17	11	29	16650	104.389	1	0.279177	24.0677
GOTERM_BP_FAT	GO:0006294~nucleotide-excision repair, preincision complex assembly	2	0.0960615	0.0172862	RPA1, UBA52	11	29	16650	104.389	1	0.279177	24.0677
GOTERM_BP_FAT	GO:0000722~telomere maintenance via recombination	2	0.0960615	0.0196492	RPA1, RFC4	11	33	16650	91.7355	1	0.306261	26.9001
GOTERM_BP_FAT	GO:0009628~response to abiotic stimulus	4	0.192123	0.0203494	RAD1, TOPBP1, FANCG, UBA52	11	1029	16650	5.88391	1	0.310602	27.72
GOTERM_BP_FAT	GO:0070647~protein modification by small protein conjugation or removal	4	0.192123	0.0205081	WDR48, RPA1, UBE2T, UBA52	11	1032	16650	5.86681	1	0.308003	27.9047
GOTERM_BP_FAT	GO:0048608~reproductive structure development	3	0.144092	0.0247621	WDR48, HES1, FANCG	11	418	16650	10.8634	1	0.354475	32.693
GOTERM_BP_FAT	GO:0009314~response to radiation	3	0.144092	0.0247621	RAD1, TOPBP1, FANCG	11	418	16650	10.8634	1	0.354475	32.693
GOTERM_BP_FAT	GO:0061458~reproductive system development	3	0.144092	0.0253181	WDR48, HES1, FANCG	11	423	16650	10.735	1	0.355918	33.2963
GOTERM_BP_FAT	GO:0006312~mitotic recombination	2	0.0960615	0.027294	RPA1, RFC4	11	46	16650	65.8103	1	0.372928	35.3997
GOTERM_BP_FAT	GO:0044702~single organism reproductive process	4	0.192123	0.0326446	WDR48, RAD1, HES1, FANCG	11	1231	16650	4.9184	1	0.423275	40.7881
GOTERM_BP_FAT	GO:0010389~regulation of G2/M transition of mitotic cell cycle	2	0.0960615	0.0331379	TOPBP1, RAD17	11	56	16650	54.0584	1	0.42287	41.2631
GOTERM_BP_FAT	GO:1902749~regulation of cell cycle G2/M phase transition	2	0.0960615	0.0377904	TOPBP1, RAD17	11	64	16650	47.3011	1	0.461103	45.5704
GOTERM_BP_FAT	GO:0022414~reproductive process	4	0.192123	0.0432574	WDR48, RAD1, HES1, FANCG	11	1373	16650	4.40972	1	0.502624	50.2536
GOTERM_BP_FAT	GO:0000003~reproduction	4	0.192123	0.0434185	WDR48, RAD1, HES1, FANCG	11	1375	16650	4.40331	1	0.498482	50.3857
GOTERM_BP_FAT	GO:0034645~cellular macromolecule biosynthetic process	7	0.336215	0.0480526	RPA1, RAD1, HES1, RFC4, TOPBP1, RAD17, UBA52	11	5012	16650	2.11402	1	0.529442	54.0478
GOTERM_BP_FAT	GO:0000724~double-strand break repair via homologous recombination	2	0.0960615	0.0487592	WDR48, RPA1	11	83	16650	36.4732	1	0.529335	54.5834
GOTERM_BP_FAT	GO:0000725~recombinational repair	2	0.0960615	0.0493334	WDR48, RPA1	11	84	16650	36.039	1	0.52826	55.0143
GOTERM_BP_FAT	GO:0003006~developmental process involved in reproduction	3	0.144092	0.053496	WDR48, HES1, FANCG	11	636	16650	7.13979	1	0.552683	58.0258
GOTERM_BP_FAT	GO:0030901~midbrain development	2	0.0960615	0.0567694	RAD1, HES1	11	97	16650	31.209	1	0.569491	60.2601
GOTERM_BP_FAT	GO:0044773~mitotic DNA damage checkpoint	2	0.0960615	0.0584779	TOPBP1, UBA52	11	100	16650	30.2727	1	0.575362	61.3816
GOTERM_BP_FAT	GO:0051606~detection of stimulus	3	0.144092	0.0610952	RPA1, RFC4, UBA52	11	685	16650	6.62906	1	0.586652	63.0423
GOTERM_BP_FAT	GO:0006275~regulation of DNA replication	2	0.0960615	0.0681072	RFC4, RAD17	11	117	16650	25.8741	1	0.622728	67.1678
GOTERM_BP_FAT	GO:0016567~protein ubiquitination	3	0.144092	0.0751328	WDR48, UBE2T, UBA52	11	770	16650	5.89728	1	0.655128	70.8656
GOTERM_BP_FAT	GO:0000723~telomere maintenance	2	0.0960615	0.0776477	RPA1, RFC4	11	134	16650	22.5916	1	0.662709	72.0916
GOTERM_BP_FAT	GO:0010212~response to ionizing radiation	2	0.0960615	0.0832186	RAD1, TOPBP1	11	144	16650	21.0227	1	0.684214	74.6375
GOTERM_BP_FAT	GO:0032200~telomere organization	2	0.0960615	0.084884	RPA1, RFC4	11	147	16650	20.5937	1	0.68693	75.3553
GOTERM_BP_FAT	GO:0007219~Notch signaling pathway	2	0.0960615	0.09317	HES1, UBA52	11	162	16650	18.6869	1	0.717417	78.6524
KEGG_PATHWAY	hsa03460:Fanconi anemia pathway	6	0.288184	4.64698e-10	WDR48, RPA1, HES1, FAAP24, FANCG, UBE2T	8	53	6879	97.3443	3.71758e-09	3.71758e-09	2.54402e-07
KEGG_PATHWAY	hsa03430:Mismatch repair	2	0.0960615	0.0231811	RPA1, RFC4	8	23	6879	74.7717	0.17108	0.0895498	12.0499
KEGG_PATHWAY	hsa03030:DNA replication	2	0.0960615	0.0360786	RPA1, RFC4	8	36	6879	47.7708	0.254697	0.0933402	18.2223
KEGG_PATHWAY	hsa03420:Nucleotide excision repair	2	0.0960615	0.0468775	RPA1, RFC4	8	47	6879	36.5904	0.318933	0.0915575	23.1138

## Sheet: Sheet5
Table S4.DAVID of six candidate genes enrichment analysis
Enrichment analysis of KDM1A by using DAVID.
Category	Term	Count	%	PValue	Genes	List Total	Pop Hits	Pop Total	Fold Enrichment	Bonferroni	Benjamini	FDR
GOTERM_BP_FAT	GO:0006334~nucleosome assembly	25	2.89352	5.0865e-43	HIST1H4K, HIST1H2BD, HIST1H2BF, HIST1H2BG, HIST1H2BH, HIST2H4A, HIST2H3D, HIST1H2BO, HIST1H2BN, HIST1H2BK, HIST1H4A, HIST1H4B, HIST2H2BE, HIST1H2BL, HIST2H2BF, HIST1H2BJ, HIST1H3B, HIST1H4C, HIST1H3D, HIST1H3E, HIST3H2BB, HIST1H4I, HIST1H3G, HIST1H4J, HIST1H3H	34	151	16650	81.0771	2.31945e-40	2.31945e-40	7.22986e-40
GOTERM_BP_FAT	GO:0006325~chromatin organization	33	3.81944	2.97641e-42	HIST1H4K, HIST1H2AG, HIST1H2AE, HIST2H4A, KDM1B, HIST1H2BO, KDM1A, HIST1H2BN, HIST1H2BK, HIST1H4A, HIST1H2BL, HIST1H4B, HIST2H2AC, HIST1H2BJ, HIST1H4C, HIST3H2BB, HIST1H4I, HIST1H4J, HIST1H2BD, HIST1H2BF, HIST1H2BG, HIST1H2BH, HDAC10, HIST2H3D, HIST2H2BE, HIST2H2BF, HIST1H3B, HIST1H3D, HIST1H2AK, HIST1H3E, HIST1H2AM, HIST1H3G, HIST1H3H	34	768	16650	21.042	1.35724e-39	6.78621e-40	4.23061e-39
GOTERM_BP_FAT	GO:0031497~chromatin assembly	25	2.89352	6.86894e-42	HIST1H4K, HIST1H2BD, HIST1H2BF, HIST1H2BG, HIST1H2BH, HIST2H4A, HIST2H3D, HIST1H2BO, HIST1H2BN, HIST1H2BK, HIST1H4A, HIST1H4B, HIST2H2BE, HIST1H2BL, HIST2H2BF, HIST1H2BJ, HIST1H3B, HIST1H4C, HIST1H3D, HIST1H3E, HIST3H2BB, HIST1H4I, HIST1H3G, HIST1H4J, HIST1H3H	34	167	16650	73.3093	3.13224e-39	1.04408e-39	9.76338e-39
GOTERM_BP_FAT	GO:0034728~nucleosome organization	25	2.89352	3.53196e-41	HIST1H4K, HIST1H2BD, HIST1H2BF, HIST1H2BG, HIST1H2BH, HIST2H4A, HIST2H3D, HIST1H2BO, HIST1H2BN, HIST1H2BK, HIST1H4A, HIST1H4B, HIST2H2BE, HIST1H2BL, HIST2H2BF, HIST1H2BJ, HIST1H3B, HIST1H4C, HIST1H3D, HIST1H3E, HIST3H2BB, HIST1H4I, HIST1H3G, HIST1H4J, HIST1H3H	34	178	16650	68.7789	1.61057e-38	4.02643e-39	5.02026e-38
GOTERM_BP_FAT	GO:0006333~chromatin assembly or disassembly	25	2.89352	2.13695e-40	HIST1H4K, HIST1H2BD, HIST1H2BF, HIST1H2BG, HIST1H2BH, HIST2H4A, HIST2H3D, HIST1H2BO, HIST1H2BN, HIST1H2BK, HIST1H4A, HIST1H4B, HIST2H2BE, HIST1H2BL, HIST2H2BF, HIST1H2BJ, HIST1H3B, HIST1H4C, HIST1H3D, HIST1H3E, HIST3H2BB, HIST1H4I, HIST1H3G, HIST1H4J, HIST1H3H	34	191	16650	64.0976	9.74451e-38	1.9489e-38	3.03743e-37
GOTERM_BP_FAT	GO:0006323~DNA packaging	25	2.89352	1.28928e-39	HIST1H4K, HIST1H2BD, HIST1H2BF, HIST1H2BG, HIST1H2BH, HIST2H4A, HIST2H3D, HIST1H2BO, HIST1H2BN, HIST1H2BK, HIST1H4A, HIST1H4B, HIST2H2BE, HIST1H2BL, HIST2H2BF, HIST1H2BJ, HIST1H3B, HIST1H4C, HIST1H3D, HIST1H3E, HIST3H2BB, HIST1H4I, HIST1H3G, HIST1H4J, HIST1H3H	34	205	16650	59.7202	5.87913e-37	9.79856e-38	1.83256e-36
GOTERM_BP_FAT	GO:0065004~protein-DNA complex assembly	25	2.89352	4.04763e-38	HIST1H4K, HIST1H2BD, HIST1H2BF, HIST1H2BG, HIST1H2BH, HIST2H4A, HIST2H3D, HIST1H2BO, HIST1H2BN, HIST1H2BK, HIST1H4A, HIST1H4B, HIST2H2BE, HIST1H2BL, HIST2H2BF, HIST1H2BJ, HIST1H3B, HIST1H4C, HIST1H3D, HIST1H3E, HIST3H2BB, HIST1H4I, HIST1H3G, HIST1H4J, HIST1H3H	34	235	16650	52.0964	1.84572e-35	2.63674e-36	5.75323e-35
GOTERM_BP_FAT	GO:0071824~protein-DNA complex subunit organization	25	2.89352	6.17321e-37	HIST1H4K, HIST1H2BD, HIST1H2BF, HIST1H2BG, HIST1H2BH, HIST2H4A, HIST2H3D, HIST1H2BO, HIST1H2BN, HIST1H2BK, HIST1H4A, HIST1H4B, HIST2H2BE, HIST1H2BL, HIST2H2BF, HIST1H2BJ, HIST1H3B, HIST1H4C, HIST1H3D, HIST1H3E, HIST3H2BB, HIST1H4I, HIST1H3G, HIST1H4J, HIST1H3H	34	262	16650	46.7277	2.81498e-34	3.51873e-35	8.77448e-34
GOTERM_BP_FAT	GO:0051276~chromosome organization	33	3.81944	3.79043e-36	HIST1H4K, HIST1H2AG, HIST1H2AE, HIST2H4A, KDM1B, HIST1H2BO, KDM1A, HIST1H2BN, HIST1H2BK, HIST1H4A, HIST1H2BL, HIST1H4B, HIST2H2AC, HIST1H2BJ, HIST1H4C, HIST3H2BB, HIST1H4I, HIST1H4J, HIST1H2BD, HIST1H2BF, HIST1H2BG, HIST1H2BH, HDAC10, HIST2H3D, HIST2H2BE, HIST2H2BF, HIST1H3B, HIST1H3D, HIST1H2AK, HIST1H3E, HIST1H2AM, HIST1H3G, HIST1H3H	34	1184	16650	13.6489	1.72844e-33	1.92048e-34	5.38765e-33
GOTERM_BP_FAT	GO:0071103~DNA conformation change	25	2.89352	4.60561e-36	HIST1H4K, HIST1H2BD, HIST1H2BF, HIST1H2BG, HIST1H2BH, HIST2H4A, HIST2H3D, HIST1H2BO, HIST1H2BN, HIST1H2BK, HIST1H4A, HIST1H4B, HIST2H2BE, HIST1H2BL, HIST2H2BF, HIST1H2BJ, HIST1H3B, HIST1H4C, HIST1H3D, HIST1H3E, HIST3H2BB, HIST1H4I, HIST1H3G, HIST1H4J, HIST1H3H	34	284	16650	43.1079	2.10016e-33	2.10016e-34	6.54633e-33
GOTERM_BP_FAT	GO:0006342~chromatin silencing	18	2.08333	1.06421e-28	HIST1H4K, HIST1H2AG, HIST1H2AE, HIST2H4A, HIST2H3D, HIST1H4A, HIST1H4B, HIST2H2AC, HIST1H3B, HIST1H3D, HIST1H2AK, HIST1H4C, HIST1H3E, HIST1H2AM, HIST1H4I, HIST1H4J, HIST1H3G, HIST1H3H	34	119	16650	74.0732	4.85281e-26	4.41165e-27	1.51265e-25
GOTERM_BP_FAT	GO:0045814~negative regulation of gene expression, epigenetic	18	2.08333	1.18507e-27	HIST1H4K, HIST1H2AG, HIST1H2AE, HIST2H4A, HIST2H3D, HIST1H4A, HIST1H4B, HIST2H2AC, HIST1H3B, HIST1H3D, HIST1H2AK, HIST1H4C, HIST1H3E, HIST1H2AM, HIST1H4I, HIST1H4J, HIST1H3G, HIST1H3H	34	136	16650	64.814	5.40391e-25	4.50326e-26	1.68443e-24
GOTERM_BP_FAT	GO:0043933~macromolecular complex subunit organization	33	3.81944	6.38621e-26	HIST1H4K, HIST1H2AG, HIST1H2AE, HIST2H4A, KDM1B, HIST1H2BO, KDM1A, HIST1H2BN, HIST1H2BK, HIST1H4A, HIST1H2BL, HIST1H4B, HIST2H2AC, HIST1H2BJ, HIST1H4C, HIST3H2BB, HIST1H4I, HIST1H4J, HIST1H2BD, HIST1H2BF, HIST1H2BG, HIST1H2BH, HDAC10, HIST2H3D, HIST2H2BE, HIST2H2BF, HIST1H3B, HIST1H3D, HIST1H2AK, HIST1H3E, HIST1H2AM, HIST1H3G, HIST1H3H	34	2461	16650	6.56656	2.91211e-23	2.24009e-24	9.07724e-23
GOTERM_BP_FAT	GO:0000183~chromatin silencing at rDNA	13	1.50463	1.42081e-24	HIST1H4K, HIST2H4A, HIST2H3D, HIST1H4A, HIST1H4B, HIST1H3B, HIST1H4C, HIST1H3D, HIST1H3E, HIST1H4I, HIST1H4J, HIST1H3G, HIST1H3H	34	39	16650	163.235	6.47891e-22	4.62779e-23	2.01952e-21
GOTERM_BP_FAT	GO:0040029~regulation of gene expression, epigenetic	19	2.19907	1.73149e-24	HIST1H4K, HIST1H2AG, HIST1H2AE, HIST2H4A, HIST2H3D, KDM1B, HIST1H4A, HIST1H4B, HIST2H2AC, HIST1H3B, HIST1H3D, HIST1H2AK, HIST1H4C, HIST1H3E, HIST1H2AM, HIST1H4I, HIST1H4J, HIST1H3G, HIST1H3H	34	263	16650	35.378	7.89559e-22	5.26373e-23	2.46111e-21
GOTERM_BP_FAT	GO:0006335~DNA replication-dependent nucleosome assembly	12	1.38889	3.56776e-23	HIST1H4K, HIST1H4A, HIST1H4B, HIST1H3B, HIST1H3D, HIST1H4C, HIST1H3E, HIST2H4A, HIST1H4I, HIST1H3G, HIST1H4J, HIST1H3H	34	32	16650	183.64	1.6269e-20	1.01681e-21	5.07115e-20
GOTERM_BP_FAT	GO:0034723~DNA replication-dependent nucleosome organization	12	1.38889	3.56776e-23	HIST1H4K, HIST1H4A, HIST1H4B, HIST1H3B, HIST1H3D, HIST1H4C, HIST1H3E, HIST2H4A, HIST1H4I, HIST1H3G, HIST1H4J, HIST1H3H	34	32	16650	183.64	1.6269e-20	1.01681e-21	5.07115e-20
GOTERM_BP_FAT	GO:0016458~gene silencing	18	2.08333	6.6299e-23	HIST1H4K, HIST1H2AG, HIST1H2AE, HIST2H4A, HIST2H3D, HIST1H4A, HIST1H4B, HIST2H2AC, HIST1H3B, HIST1H3D, HIST1H2AK, HIST1H4C, HIST1H3E, HIST1H2AM, HIST1H4I, HIST1H4J, HIST1H3G, HIST1H3H	34	253	16650	34.8407	3.02323e-20	1.77837e-21	9.42361e-20
GOTERM_BP_FAT	GO:0034622~cellular macromolecular complex assembly	25	2.89352	9.18835e-23	HIST1H4K, HIST1H2BD, HIST1H2BF, HIST1H2BG, HIST1H2BH, HIST2H4A, HIST2H3D, HIST1H2BO, HIST1H2BN, HIST1H2BK, HIST1H4A, HIST1H4B, HIST2H2BE, HIST1H2BL, HIST2H2BF, HIST1H2BJ, HIST1H3B, HIST1H4C, HIST1H3D, HIST1H3E, HIST3H2BB, HIST1H4I, HIST1H3G, HIST1H4J, HIST1H3H	34	1004	16650	12.1939	4.18989e-20	2.32772e-21	1.30602e-19
GOTERM_BP_FAT	GO:0051290~protein heterotetramerization	12	1.38889	1.16807e-21	HIST1H4K, HIST1H4A, HIST1H4B, HIST1H3B, HIST1H3D, HIST1H4C, HIST1H3E, HIST2H4A, HIST1H4I, HIST1H3G, HIST1H4J, HIST1H3H	34	42	16650	139.916	5.32641e-19	2.80337e-20	1.66027e-18
GOTERM_BP_FAT	GO:0045815~positive regulation of gene expression, epigenetic	13	1.50463	1.76857e-20	HIST1H4K, HIST2H4A, HIST2H3D, HIST1H4A, HIST1H4B, HIST1H3B, HIST1H4C, HIST1H3D, HIST1H3E, HIST1H4I, HIST1H4J, HIST1H3G, HIST1H3H	34	79	16650	80.5845	8.06467e-18	4.03234e-19	2.51381e-17
GOTERM_BP_FAT	GO:0006461~protein complex assembly	25	2.89352	4.82615e-19	HIST1H4K, HIST1H2BD, HIST1H2BF, HIST1H2BG, HIST1H2BH, HIST2H4A, HIST2H3D, HIST1H2BO, HIST1H2BN, HIST1H2BK, HIST1H4A, HIST1H4B, HIST2H2BE, HIST1H2BL, HIST2H2BF, HIST1H2BJ, HIST1H3B, HIST1H4C, HIST1H3D, HIST1H3E, HIST3H2BB, HIST1H4I, HIST1H3G, HIST1H4J, HIST1H3H	34	1445	16650	8.47242	2.20072e-16	1.04796e-17	6.8598e-16
GOTERM_BP_FAT	GO:0070271~protein complex biogenesis	25	2.89352	4.9047e-19	HIST1H4K, HIST1H2BD, HIST1H2BF, HIST1H2BG, HIST1H2BH, HIST2H4A, HIST2H3D, HIST1H2BO, HIST1H2BN, HIST1H2BK, HIST1H4A, HIST1H4B, HIST2H2BE, HIST1H2BL, HIST2H2BF, HIST1H2BJ, HIST1H3B, HIST1H4C, HIST1H3D, HIST1H3E, HIST3H2BB, HIST1H4I, HIST1H3G, HIST1H4J, HIST1H3H	34	1446	16650	8.46656	2.23654e-16	1.01661e-17	6.97145e-16
GOTERM_BP_FAT	GO:0071822~protein complex subunit organization	25	2.89352	1.47583e-17	HIST1H4K, HIST1H2BD, HIST1H2BF, HIST1H2BG, HIST1H2BH, HIST2H4A, HIST2H3D, HIST1H2BO, HIST1H2BN, HIST1H2BK, HIST1H4A, HIST1H4B, HIST2H2BE, HIST1H2BL, HIST2H2BF, HIST1H2BJ, HIST1H3B, HIST1H4C, HIST1H3D, HIST1H3E, HIST3H2BB, HIST1H4I, HIST1H3G, HIST1H4J, HIST1H3H	34	1674	16650	7.31341	6.72978e-15	2.92599e-16	2.09772e-14
GOTERM_BP_FAT	GO:0065003~macromolecular complex assembly	25	2.89352	2.41504e-17	HIST1H4K, HIST1H2BD, HIST1H2BF, HIST1H2BG, HIST1H2BH, HIST2H4A, HIST2H3D, HIST1H2BO, HIST1H2BN, HIST1H2BK, HIST1H4A, HIST1H4B, HIST2H2BE, HIST1H2BL, HIST2H2BF, HIST1H2BJ, HIST1H3B, HIST1H4C, HIST1H3D, HIST1H3E, HIST3H2BB, HIST1H4I, HIST1H3G, HIST1H4J, HIST1H3H	34	1710	16650	7.15944	1.10126e-14	4.58857e-16	3.43269e-14
GOTERM_BP_FAT	GO:0031047~gene silencing by RNA	13	1.50463	1.1111e-16	HIST1H4K, HIST2H4A, HIST2H3D, HIST1H4A, HIST1H4B, HIST1H3B, HIST1H4C, HIST1H3D, HIST1H3E, HIST1H4I, HIST1H4J, HIST1H3G, HIST1H3H	34	159	16650	40.0388	5.06262e-14	1.9984e-15	1.55431e-13
GOTERM_BP_FAT	GO:0051291~protein heterooligomerization	12	1.38889	3.13682e-16	HIST1H4K, HIST1H4A, HIST1H4B, HIST1H3B, HIST1H3D, HIST1H4C, HIST1H3E, HIST2H4A, HIST1H4I, HIST1H3G, HIST1H4J, HIST1H3H	34	121	16650	48.5659	1.51879e-13	5.88418e-15	4.77396e-13
GOTERM_BP_FAT	GO:0045892~negative regulation of transcription, DNA-templated	21	2.43056	8.56887e-16	HIST1H4K, HIST1H2AG, HIST1H2AE, HDAC10, SPEN, HIST2H4A, HIST2H3D, KDM1A, HIST1H4A, HIST1H4B, HIST2H2AC, HIST1H3B, HIST1H3D, HIST1H2AK, HIST1H4C, HIST1H3E, HIST1H2AM, HIST1H4I, HIST1H4J, HIST1H3G, HIST1H3H	34	1130	16650	9.10073	4.05009e-13	1.4988e-14	1.26565e-12
GOTERM_BP_FAT	GO:0051262~protein tetramerization	12	1.38889	1.38168e-15	HIST1H4K, HIST1H4A, HIST1H4B, HIST1H3B, HIST1H3D, HIST1H4C, HIST1H3E, HIST2H4A, HIST1H4I, HIST1H3G, HIST1H4J, HIST1H3H	34	138	16650	42.5831	6.07514e-13	2.16493e-14	1.89848e-12
GOTERM_BP_FAT	GO:1903507~negative regulation of nucleic acid-templated transcription	21	2.43056	1.98473e-15	HIST1H4K, HIST1H2AG, HIST1H2AE, HDAC10, SPEN, HIST2H4A, HIST2H3D, KDM1A, HIST1H4A, HIST1H4B, HIST2H2AC, HIST1H3B, HIST1H3D, HIST1H2AK, HIST1H4C, HIST1H3E, HIST1H2AM, HIST1H4I, HIST1H4J, HIST1H3G, HIST1H3H	34	1177	16650	8.73732	9.11271e-13	3.14193e-14	2.84217e-12
GOTERM_BP_FAT	GO:1902679~negative regulation of RNA biosynthetic process	21	2.43056	2.57741e-15	HIST1H4K, HIST1H2AG, HIST1H2AE, HDAC10, SPEN, HIST2H4A, HIST2H3D, KDM1A, HIST1H4A, HIST1H4B, HIST2H2AC, HIST1H3B, HIST1H3D, HIST1H2AK, HIST1H4C, HIST1H3E, HIST1H2AM, HIST1H4I, HIST1H4J, HIST1H3G, HIST1H3H	34	1194	16650	8.61292	1.1644e-12	3.88578e-14	3.63043e-12
GOTERM_BP_FAT	GO:0032200~telomere organization	12	1.38889	2.80649e-15	HIST1H4K, HIST1H4A, HIST1H4B, HIST1H3B, HIST1H3D, HIST1H4C, HIST1H3E, HIST2H4A, HIST1H4I, HIST1H3G, HIST1H4J, HIST1H3H	34	147	16650	39.976	1.26565e-12	4.08562e-14	3.94129e-12
GOTERM_BP_FAT	GO:0051253~negative regulation of RNA metabolic process	21	2.43056	5.30556e-15	HIST1H4K, HIST1H2AG, HIST1H2AE, HDAC10, SPEN, HIST2H4A, HIST2H3D, KDM1A, HIST1H4A, HIST1H4B, HIST2H2AC, HIST1H3B, HIST1H3D, HIST1H2AK, HIST1H4C, HIST1H3E, HIST1H2AM, HIST1H4I, HIST1H4J, HIST1H3G, HIST1H3H	34	1240	16650	8.29341	2.43006e-12	7.59393e-14	7.57172e-12
GOTERM_BP_FAT	GO:2000113~negative regulation of cellular macromolecule biosynthetic process	21	2.43056	1.87364e-14	HIST1H4K, HIST1H2AG, HIST1H2AE, HDAC10, SPEN, HIST2H4A, HIST2H3D, KDM1A, HIST1H4A, HIST1H4B, HIST2H2AC, HIST1H3B, HIST1H3D, HIST1H2AK, HIST1H4C, HIST1H3E, HIST1H2AM, HIST1H4I, HIST1H4J, HIST1H3G, HIST1H3H	34	1324	16650	7.76724	8.55582e-12	2.59237e-13	2.66676e-11
GOTERM_BP_FAT	GO:0045934~negative regulation of nucleobase-containing compound metabolic process	21	2.43056	3.64083e-14	HIST1H4K, HIST1H2AG, HIST1H2AE, HDAC10, SPEN, HIST2H4A, HIST2H3D, KDM1A, HIST1H4A, HIST1H4B, HIST2H2AC, HIST1H3B, HIST1H3D, HIST1H2AK, HIST1H4C, HIST1H3E, HIST1H2AM, HIST1H4I, HIST1H4J, HIST1H3G, HIST1H3H	34	1371	16650	7.50097	1.66054e-11	4.88387e-13	5.17586e-11
GOTERM_BP_FAT	GO:0010558~negative regulation of macromolecule biosynthetic process	21	2.43056	6.90594e-14	HIST1H4K, HIST1H2AG, HIST1H2AE, HDAC10, SPEN, HIST2H4A, HIST2H3D, KDM1A, HIST1H4A, HIST1H4B, HIST2H2AC, HIST1H3B, HIST1H3D, HIST1H2AK, HIST1H4C, HIST1H3E, HIST1H2AM, HIST1H4I, HIST1H4J, HIST1H3G, HIST1H3H	34	1418	16650	7.25234	3.14895e-11	8.99725e-13	9.81548e-11
GOTERM_BP_FAT	GO:0045652~regulation of megakaryocyte differentiation	8	0.925926	9.20892e-14	KDM1A, HIST1H4K, HIST1H4A, HIST1H4B, HIST1H4C, HIST2H4A, HIST1H4I, HIST1H4J	34	29	16650	135.091	4.19691e-11	1.16585e-12	1.30818e-10
GOTERM_BP_FAT	GO:0031327~negative regulation of cellular biosynthetic process	21	2.43056	1.55502e-13	HIST1H4K, HIST1H2AG, HIST1H2AE, HDAC10, SPEN, HIST2H4A, HIST2H3D, KDM1A, HIST1H4A, HIST1H4B, HIST2H2AC, HIST1H3B, HIST1H3D, HIST1H2AK, HIST1H4C, HIST1H3E, HIST1H2AM, HIST1H4I, HIST1H4J, HIST1H3G, HIST1H3H	34	1480	16650	6.94853	7.09273e-11	1.91691e-12	2.2109e-10
GOTERM_BP_FAT	GO:0010629~negative regulation of gene expression	21	2.43056	1.65774e-13	HIST1H4K, HIST1H2AG, HIST1H2AE, HDAC10, SPEN, HIST2H4A, HIST2H3D, KDM1A, HIST1H4A, HIST1H4B, HIST2H2AC, HIST1H3B, HIST1H3D, HIST1H2AK, HIST1H4C, HIST1H3E, HIST1H2AM, HIST1H4I, HIST1H4J, HIST1H3G, HIST1H3H	34	1485	16650	6.92513	7.55849e-11	1.98908e-12	2.356e-10
GOTERM_BP_FAT	GO:0009890~negative regulation of biosynthetic process	21	2.43056	2.10755e-13	HIST1H4K, HIST1H2AG, HIST1H2AE, HDAC10, SPEN, HIST2H4A, HIST2H3D, KDM1A, HIST1H4A, HIST1H4B, HIST2H2AC, HIST1H3B, HIST1H3D, HIST1H2AK, HIST1H4C, HIST1H3E, HIST1H2AM, HIST1H4I, HIST1H4J, HIST1H3G, HIST1H3H	34	1504	16650	6.83765	9.60885e-11	2.46381e-12	2.99516e-10
GOTERM_BP_FAT	GO:0051172~negative regulation of nitrogen compound metabolic process	21	2.43056	2.16109e-13	HIST1H4K, HIST1H2AG, HIST1H2AE, HDAC10, SPEN, HIST2H4A, HIST2H3D, KDM1A, HIST1H4A, HIST1H4B, HIST2H2AC, HIST1H3B, HIST1H3D, HIST1H2AK, HIST1H4C, HIST1H3E, HIST1H2AM, HIST1H4I, HIST1H4J, HIST1H3G, HIST1H3H	34	1506	16650	6.82857	9.85692e-11	2.46425e-12	3.07243e-10
GOTERM_BP_FAT	GO:0022607~cellular component assembly	25	2.89352	4.27812e-13	HIST1H4K, HIST1H2BD, HIST1H2BF, HIST1H2BG, HIST1H2BH, HIST2H4A, HIST2H3D, HIST1H2BO, HIST1H2BN, HIST1H2BK, HIST1H4A, HIST1H4B, HIST2H2BE, HIST1H2BL, HIST2H2BF, HIST1H2BJ, HIST1H3B, HIST1H4C, HIST1H3D, HIST1H3E, HIST3H2BB, HIST1H4I, HIST1H3G, HIST1H4J, HIST1H3H	34	2618	16650	4.67634	1.95063e-10	4.75764e-12	6.08025e-10
GOTERM_BP_FAT	GO:0045653~negative regulation of megakaryocyte differentiation	7	0.810185	6.83938e-13	HIST1H4K, HIST1H4A, HIST1H4B, HIST1H4C, HIST2H4A, HIST1H4I, HIST1H4J	34	18	16650	190.441	3.11857e-10	7.42517e-12	9.72078e-10
GOTERM_BP_FAT	GO:0030219~megakaryocyte differentiation	8	0.925926	3.08379e-12	KDM1A, HIST1H4K, HIST1H4A, HIST1H4B, HIST1H4C, HIST2H4A, HIST1H4I, HIST1H4J	34	46	16650	85.1662	1.40619e-09	3.27022e-11	4.38319e-09
GOTERM_BP_FAT	GO:0044085~cellular component biogenesis	25	2.89352	4.71255e-12	HIST1H4K, HIST1H2BD, HIST1H2BF, HIST1H2BG, HIST1H2BH, HIST2H4A, HIST2H3D, HIST1H2BO, HIST1H2BN, HIST1H2BK, HIST1H4A, HIST1H4B, HIST2H2BE, HIST1H2BL, HIST2H2BF, HIST1H2BJ, HIST1H3B, HIST1H4C, HIST1H3D, HIST1H3E, HIST3H2BB, HIST1H4I, HIST1H3G, HIST1H4J, HIST1H3H	34	2914	16650	4.20132	2.14893e-09	4.88393e-11	6.69835e-09
GOTERM_BP_FAT	GO:0034080~CENP-A containing nucleosome assembly	7	0.810185	2.16929e-10	HIST1H4K, HIST1H4A, HIST1H4B, HIST1H4C, HIST2H4A, HIST1H4I, HIST1H4J	34	43	16650	79.7196	9.89197e-08	2.19822e-09	3.08339e-07
GOTERM_BP_FAT	GO:0061641~CENP-A containing chromatin organization	7	0.810185	2.16929e-10	HIST1H4K, HIST1H4A, HIST1H4B, HIST1H4C, HIST2H4A, HIST1H4I, HIST1H4J	34	43	16650	79.7196	9.89197e-08	2.19822e-09	3.08339e-07
GOTERM_BP_FAT	GO:1904837~beta-catenin-TCF complex assembly	7	0.810185	2.50832e-10	HIST1H4K, HIST1H4A, HIST1H4B, HIST1H4C, HIST2H4A, HIST1H4I, HIST1H4J	34	44	16650	77.9078	1.14379e-07	2.4865e-09	3.56527e-07
GOTERM_BP_FAT	GO:0031055~chromatin remodeling at centromere	7	0.810185	3.79951e-10	HIST1H4K, HIST1H4A, HIST1H4B, HIST1H4C, HIST2H4A, HIST1H4I, HIST1H4J	34	47	16650	72.9349	1.73258e-07	3.68633e-09	5.40055e-07
GOTERM_BP_FAT	GO:0016233~telomere capping	7	0.810185	4.33625e-10	HIST1H4K, HIST1H4A, HIST1H4B, HIST1H4C, HIST2H4A, HIST1H4I, HIST1H4J	34	48	16650	71.4154	1.97733e-07	4.11944e-09	6.16347e-07
GOTERM_BP_FAT	GO:0010605~negative regulation of macromolecule metabolic process	21	2.43056	6.81557e-10	HIST1H4K, HIST1H2AG, HIST1H2AE, HDAC10, SPEN, HIST2H4A, HIST2H3D, KDM1A, HIST1H4A, HIST1H4B, HIST2H2AC, HIST1H3B, HIST1H3D, HIST1H2AK, HIST1H4C, HIST1H3E, HIST1H2AM, HIST1H4I, HIST1H4J, HIST1H3G, HIST1H3H	34	2326	16650	4.42125	3.1079e-07	6.34265e-09	9.68753e-07
GOTERM_BP_FAT	GO:0031324~negative regulation of cellular metabolic process	21	2.43056	7.89597e-10	HIST1H4K, HIST1H2AG, HIST1H2AE, HDAC10, SPEN, HIST2H4A, HIST2H3D, KDM1A, HIST1H4A, HIST1H4B, HIST2H2AC, HIST1H3B, HIST1H3D, HIST1H2AK, HIST1H4C, HIST1H3E, HIST1H2AM, HIST1H4I, HIST1H4J, HIST1H3G, HIST1H3H	34	2345	16650	4.38543	3.60056e-07	7.20112e-09	1.12232e-06
GOTERM_BP_FAT	GO:0034508~centromere complex assembly	7	0.810185	9.05031e-10	HIST1H4K, HIST1H4A, HIST1H4B, HIST1H4C, HIST2H4A, HIST1H4I, HIST1H4J	34	54	16650	63.4804	4.12694e-07	8.09204e-09	1.28639e-06
GOTERM_BP_FAT	GO:0006336~DNA replication-independent nucleosome assembly	7	0.810185	9.05031e-10	HIST1H4K, HIST1H4A, HIST1H4B, HIST1H4C, HIST2H4A, HIST1H4I, HIST1H4J	34	54	16650	63.4804	4.12694e-07	8.09204e-09	1.28639e-06
GOTERM_BP_FAT	GO:0051259~protein oligomerization	12	1.38889	9.53347e-10	HIST1H4K, HIST1H4A, HIST1H4B, HIST1H3B, HIST1H3D, HIST1H4C, HIST1H3E, HIST2H4A, HIST1H4I, HIST1H3G, HIST1H4J, HIST1H3H	34	473	16650	12.4238	4.34726e-07	8.36012e-09	1.35507e-06
GOTERM_BP_FAT	GO:0034724~DNA replication-independent nucleosome organization	7	0.810185	1.01444e-09	HIST1H4K, HIST1H4A, HIST1H4B, HIST1H4C, HIST2H4A, HIST1H4I, HIST1H4J	34	55	16650	62.3262	4.62583e-07	8.72799e-09	1.4419e-06
GOTERM_BP_FAT	GO:0002227~innate immune response in mucosa	6	0.694444	1.1505e-09	HIST1H2BD, HIST1H2BK, HIST1H2BF, HIST2H2BE, HIST1H2BG, HIST1H2BJ	34	25	16650	117.529	5.2463e-07	9.71537e-09	1.63531e-06
GOTERM_BP_FAT	GO:0043486~histone exchange	7	0.810185	1.56794e-09	HIST1H4K, HIST1H4A, HIST1H4B, HIST1H4C, HIST2H4A, HIST1H4I, HIST1H4J	34	59	16650	58.1007	7.14979e-07	1.29996e-08	2.22864e-06
GOTERM_BP_FAT	GO:0009892~negative regulation of metabolic process	21	2.43056	2.92322e-09	HIST1H4K, HIST1H2AG, HIST1H2AE, HDAC10, SPEN, HIST2H4A, HIST2H3D, KDM1A, HIST1H4A, HIST1H4B, HIST2H2AC, HIST1H3B, HIST1H3D, HIST1H2AK, HIST1H4C, HIST1H3E, HIST1H2AM, HIST1H4I, HIST1H4J, HIST1H3G, HIST1H3H	34	2522	16650	4.07765	1.33299e-06	2.38033e-08	4.15501e-06
GOTERM_BP_FAT	GO:0006303~double-strand break repair via nonhomologous end joining	7	0.810185	4.11385e-09	HIST1H4K, HIST1H4A, HIST1H4B, HIST1H4C, HIST2H4A, HIST1H4I, HIST1H4J	34	69	16650	49.6803	1.87591e-06	3.29108e-08	5.84735e-06
GOTERM_BP_FAT	GO:0002385~mucosal immune response	6	0.694444	5.94989e-09	HIST1H2BD, HIST1H2BK, HIST1H2BF, HIST2H2BE, HIST1H2BG, HIST1H2BJ	34	34	16650	86.4187	2.71314e-06	4.67784e-08	8.45706e-06
GOTERM_BP_FAT	GO:0000726~non-recombinational repair	7	0.810185	6.85254e-09	HIST1H4K, HIST1H4A, HIST1H4B, HIST1H4C, HIST2H4A, HIST1H4I, HIST1H4J	34	75	16650	45.7059	3.12476e-06	5.2962e-08	9.74008e-06
GOTERM_BP_FAT	GO:0002251~organ or tissue specific immune response	6	0.694444	8.03854e-09	HIST1H2BD, HIST1H2BK, HIST1H2BF, HIST2H2BE, HIST1H2BG, HIST1H2BJ	34	36	16650	81.6176	3.66557e-06	6.10929e-08	1.14258e-05
GOTERM_BP_FAT	GO:0043044~ATP-dependent chromatin remodeling	7	0.810185	1.01554e-08	HIST1H4K, HIST1H4A, HIST1H4B, HIST1H4C, HIST2H4A, HIST1H4I, HIST1H4J	34	80	16650	42.8493	4.63086e-06	7.59159e-08	1.44347e-05
GOTERM_BP_FAT	GO:0045638~negative regulation of myeloid cell differentiation	7	0.810185	2.52975e-08	HIST1H4K, HIST1H4A, HIST1H4B, HIST1H4C, HIST2H4A, HIST1H4I, HIST1H4J	34	93	16650	36.8596	1.15356e-05	1.86059e-07	3.59574e-05
GOTERM_BP_FAT	GO:0019731~antibacterial humoral response	6	0.694444	7.22253e-08	HIST1H2BD, HIST1H2BK, HIST1H2BF, HIST2H2BE, HIST1H2BG, HIST1H2BJ	34	55	16650	53.4225	3.29342e-05	5.22773e-07	0.00010266
GOTERM_BP_FAT	GO:0045637~regulation of myeloid cell differentiation	8	0.925926	7.77314e-08	KDM1A, HIST1H4K, HIST1H4A, HIST1H4B, HIST1H4C, HIST2H4A, HIST1H4I, HIST1H4J	34	191	16650	20.5112	3.54449e-05	5.53836e-07	0.000110486
GOTERM_BP_FAT	GO:0019730~antimicrobial humoral response	6	0.694444	1.12598e-07	HIST1H2BD, HIST1H2BK, HIST1H2BF, HIST2H2BE, HIST1H2BG, HIST1H2BJ	34	60	16650	48.9706	5.13433e-05	7.89916e-07	0.000160044
GOTERM_BP_FAT	GO:0006302~double-strand break repair	8	0.925926	1.30324e-07	KDM1A, HIST1H4K, HIST1H4A, HIST1H4B, HIST1H4C, HIST2H4A, HIST1H4I, HIST1H4J	34	206	16650	19.0177	5.9426e-05	9.0042e-07	0.00018524
GOTERM_BP_FAT	GO:0000723~telomere maintenance	7	0.810185	2.24982e-07	HIST1H4K, HIST1H4A, HIST1H4B, HIST1H4C, HIST2H4A, HIST1H4I, HIST1H4J	34	134	16650	25.5817	0.000102587	1.53122e-06	0.000319785
GOTERM_BP_FAT	GO:0006355~regulation of transcription, DNA-templated	22	2.5463	2.36912e-07	HIST1H4K, HIST1H2AG, HIST1H2AE, HDAC10, SPEN, HIST2H4A, HIST2H3D, KDM1B, KDM1A, HIST1H4A, HIST1H4B, HIST2H2AC, HIST1H3B, HIST1H3D, HIST1H2AK, HIST1H4C, HIST1H3E, HIST1H2AM, HIST1H4I, HIST1H4J, HIST1H3G, HIST1H3H	34	3603	16650	2.99016	0.000108026	1.5887e-06	0.000336741
GOTERM_BP_FAT	GO:0006351~transcription, DNA-templated	22	2.5463	2.39284e-07	HIST1H4K, HIST1H2AG, HIST1H2AE, HDAC10, SPEN, HIST2H4A, HIST2H3D, KDM1B, KDM1A, HIST1H4A, HIST1H4B, HIST2H2AC, HIST1H3B, HIST1H3D, HIST1H2AK, HIST1H4C, HIST1H3E, HIST1H2AM, HIST1H4I, HIST1H4J, HIST1H3G, HIST1H3H	34	3605	16650	2.9885	0.000109108	1.58136e-06	0.000340114
GOTERM_BP_FAT	GO:1903707~negative regulation of hemopoiesis	7	0.810185	2.45627e-07	HIST1H4K, HIST1H4A, HIST1H4B, HIST1H4C, HIST2H4A, HIST1H4I, HIST1H4J	34	136	16650	25.2054	0.000112	1.60008e-06	0.000349129
GOTERM_BP_FAT	GO:1903506~regulation of nucleic acid-templated transcription	22	2.5463	2.64261e-07	HIST1H4K, HIST1H2AG, HIST1H2AE, HDAC10, SPEN, HIST2H4A, HIST2H3D, KDM1B, KDM1A, HIST1H4A, HIST1H4B, HIST2H2AC, HIST1H3B, HIST1H3D, HIST1H2AK, HIST1H4C, HIST1H3E, HIST1H2AM, HIST1H4I, HIST1H4J, HIST1H3G, HIST1H3H	34	3625	16650	2.97201	0.000120496	1.69722e-06	0.000375615
GOTERM_BP_FAT	GO:2001141~regulation of RNA biosynthetic process	22	2.5463	2.9022e-07	HIST1H4K, HIST1H2AG, HIST1H2AE, HDAC10, SPEN, HIST2H4A, HIST2H3D, KDM1B, KDM1A, HIST1H4A, HIST1H4B, HIST2H2AC, HIST1H3B, HIST1H3D, HIST1H2AK, HIST1H4C, HIST1H3E, HIST1H2AM, HIST1H4I, HIST1H4J, HIST1H3G, HIST1H3H	34	3644	16650	2.95651	0.000132332	1.83806e-06	0.000412513
GOTERM_BP_FAT	GO:0051252~regulation of RNA metabolic process	22	2.5463	5.12592e-07	HIST1H4K, HIST1H2AG, HIST1H2AE, HDAC10, SPEN, HIST2H4A, HIST2H3D, KDM1B, KDM1A, HIST1H4A, HIST1H4B, HIST2H2AC, HIST1H3B, HIST1H3D, HIST1H2AK, HIST1H4C, HIST1H3E, HIST1H2AM, HIST1H4I, HIST1H4J, HIST1H3G, HIST1H3H	34	3762	16650	2.86378	0.000233715	3.20194e-06	0.000728587
GOTERM_BP_FAT	GO:0097659~nucleic acid-templated transcription	22	2.5463	5.34838e-07	HIST1H4K, HIST1H2AG, HIST1H2AE, HDAC10, SPEN, HIST2H4A, HIST2H3D, KDM1B, KDM1A, HIST1H4A, HIST1H4B, HIST2H2AC, HIST1H3B, HIST1H3D, HIST1H2AK, HIST1H4C, HIST1H3E, HIST1H2AM, HIST1H4I, HIST1H4J, HIST1H3G, HIST1H3H	34	3771	16650	2.85694	0.000243856	3.29575e-06	0.000760206
GOTERM_BP_FAT	GO:0050830~defense response to Gram-positive bacterium	6	0.694444	7.76539e-07	HIST1H2BD, HIST1H2BK, HIST1H2BF, HIST2H2BE, HIST1H2BG, HIST1H2BJ	34	88	16650	33.389	0.000354039	4.72135e-06	0.00110375
GOTERM_BP_FAT	GO:0006338~chromatin remodeling	7	0.810185	7.95018e-07	HIST1H4K, HIST1H4A, HIST1H4B, HIST1H4C, HIST2H4A, HIST1H4I, HIST1H4J	34	166	16650	20.6502	0.000362463	4.7701e-06	0.00113002
GOTERM_BP_FAT	GO:0032774~RNA biosynthetic process	22	2.5463	9.92259e-07	HIST1H4K, HIST1H2AG, HIST1H2AE, HDAC10, SPEN, HIST2H4A, HIST2H3D, KDM1B, KDM1A, HIST1H4A, HIST1H4B, HIST2H2AC, HIST1H3B, HIST1H3D, HIST1H2AK, HIST1H4C, HIST1H3E, HIST1H2AM, HIST1H4I, HIST1H4J, HIST1H3G, HIST1H3H	34	3905	16650	2.75891	0.000452368	5.87622e-06	0.00141037
GOTERM_BP_FAT	GO:2000112~regulation of cellular macromolecule biosynthetic process	22	2.5463	1.45511e-06	HIST1H4K, HIST1H2AG, HIST1H2AE, HDAC10, SPEN, HIST2H4A, HIST2H3D, KDM1B, KDM1A, HIST1H4A, HIST1H4B, HIST2H2AC, HIST1H3B, HIST1H3D, HIST1H2AK, HIST1H4C, HIST1H3E, HIST1H2AM, HIST1H4I, HIST1H4J, HIST1H3G, HIST1H3H	34	3991	16650	2.69946	0.000663311	8.50677e-06	0.00206825
GOTERM_BP_FAT	GO:0019219~regulation of nucleobase-containing compound metabolic process	22	2.5463	2.36932e-06	HIST1H4K, HIST1H2AG, HIST1H2AE, HDAC10, SPEN, HIST2H4A, HIST2H3D, KDM1B, KDM1A, HIST1H4A, HIST1H4B, HIST2H2AC, HIST1H3B, HIST1H3D, HIST1H2AK, HIST1H4C, HIST1H3E, HIST1H2AM, HIST1H4I, HIST1H4J, HIST1H3G, HIST1H3H	34	4104	16650	2.62513	0.00107983	1.3676e-05	0.00336765
GOTERM_BP_FAT	GO:0010556~regulation of macromolecule biosynthetic process	22	2.5463	2.39962e-06	HIST1H4K, HIST1H2AG, HIST1H2AE, HDAC10, SPEN, HIST2H4A, HIST2H3D, KDM1B, KDM1A, HIST1H4A, HIST1H4B, HIST2H2AC, HIST1H3B, HIST1H3D, HIST1H2AK, HIST1H4C, HIST1H3E, HIST1H2AM, HIST1H4I, HIST1H4J, HIST1H3G, HIST1H3H	34	4107	16650	2.62321	0.00109363	1.36778e-05	0.00341073
GOTERM_BP_FAT	GO:1903706~regulation of hemopoiesis	8	0.925926	2.97009e-06	KDM1A, HIST1H4K, HIST1H4A, HIST1H4B, HIST1H4C, HIST2H4A, HIST1H4I, HIST1H4J	34	328	16650	11.944	0.00135344	1.67204e-05	0.00422154
GOTERM_BP_FAT	GO:0030099~myeloid cell differentiation	8	0.925926	3.98972e-06	KDM1A, HIST1H4K, HIST1H4A, HIST1H4B, HIST1H4C, HIST2H4A, HIST1H4I, HIST1H4J	34	343	16650	11.4217	0.00181766	2.21865e-05	0.00567076
GOTERM_BP_FAT	GO:0006352~DNA-templated transcription, initiation	7	0.810185	5.41014e-06	HIST1H4K, HIST1H4A, HIST1H4B, HIST1H4C, HIST2H4A, HIST1H4I, HIST1H4J	34	231	16650	14.8396	0.00246399	2.97228e-05	0.00768959
GOTERM_BP_FAT	GO:0060968~regulation of gene silencing	5	0.578704	6.1614e-06	HIST1H3B, HIST1H3D, HIST1H3E, HIST1H3G, HIST1H3H	34	61	16650	40.1398	0.00280566	3.34471e-05	0.00875734
GOTERM_BP_FAT	GO:0010468~regulation of gene expression	22	2.5463	6.34243e-06	HIST1H4K, HIST1H2AG, HIST1H2AE, HDAC10, SPEN, HIST2H4A, HIST2H3D, KDM1B, KDM1A, HIST1H4A, HIST1H4B, HIST2H2AC, HIST1H3B, HIST1H3D, HIST1H2AK, HIST1H4C, HIST1H3E, HIST1H2AM, HIST1H4I, HIST1H4J, HIST1H3G, HIST1H3H	34	4345	16650	2.47952	0.00288798	3.40248e-05	0.00901464
GOTERM_BP_FAT	GO:0034654~nucleobase-containing compound biosynthetic process	22	2.5463	6.64879e-06	HIST1H4K, HIST1H2AG, HIST1H2AE, HDAC10, SPEN, HIST2H4A, HIST2H3D, KDM1B, KDM1A, HIST1H4A, HIST1H4B, HIST2H2AC, HIST1H3B, HIST1H3D, HIST1H2AK, HIST1H4C, HIST1H3E, HIST1H2AM, HIST1H4I, HIST1H4J, HIST1H3G, HIST1H3H	34	4357	16650	2.47269	0.00302727	3.52536e-05	0.00945006
GOTERM_BP_FAT	GO:0051171~regulation of nitrogen compound metabolic process	22	2.5463	7.98506e-06	HIST1H4K, HIST1H2AG, HIST1H2AE, HDAC10, SPEN, HIST2H4A, HIST2H3D, KDM1B, KDM1A, HIST1H4A, HIST1H4B, HIST2H2AC, HIST1H3B, HIST1H3D, HIST1H2AK, HIST1H4C, HIST1H3E, HIST1H2AM, HIST1H4I, HIST1H4J, HIST1H3G, HIST1H3H	34	4404	16650	2.44631	0.00363458	4.1852e-05	0.0113492
GOTERM_BP_FAT	GO:0018130~heterocycle biosynthetic process	22	2.5463	8.20406e-06	HIST1H4K, HIST1H2AG, HIST1H2AE, HDAC10, SPEN, HIST2H4A, HIST2H3D, KDM1B, KDM1A, HIST1H4A, HIST1H4B, HIST2H2AC, HIST1H3B, HIST1H3D, HIST1H2AK, HIST1H4C, HIST1H3E, HIST1H2AM, HIST1H4I, HIST1H4J, HIST1H3G, HIST1H3H	34	4411	16650	2.44242	0.00373408	4.25112e-05	0.0116605
GOTERM_BP_FAT	GO:0019438~aromatic compound biosynthetic process	22	2.5463	8.62554e-06	HIST1H4K, HIST1H2AG, HIST1H2AE, HDAC10, SPEN, HIST2H4A, HIST2H3D, KDM1B, KDM1A, HIST1H4A, HIST1H4B, HIST2H2AC, HIST1H3B, HIST1H3D, HIST1H2AK, HIST1H4C, HIST1H3E, HIST1H2AM, HIST1H4I, HIST1H4J, HIST1H3G, HIST1H3H	34	4424	16650	2.43525	0.00392554	4.4193e-05	0.0122595
GOTERM_BP_FAT	GO:0010628~positive regulation of gene expression	14	1.62037	9.5675e-06	HIST1H4K, HIST2H4A, HIST2H3D, KDM1A, HIST1H4A, HIST1H4B, HIST1H3B, HIST1H4C, HIST1H3D, HIST1H3E, HIST1H4I, HIST1H4J, HIST1H3G, HIST1H3H	34	1692	16650	4.05194	0.0043533	4.84744e-05	0.0135982
GOTERM_BP_FAT	GO:0016070~RNA metabolic process	22	2.5463	1.98555e-05	HIST1H4K, HIST1H2AG, HIST1H2AE, HDAC10, SPEN, HIST2H4A, HIST2H3D, KDM1B, KDM1A, HIST1H4A, HIST1H4B, HIST2H2AC, HIST1H3B, HIST1H3D, HIST1H2AK, HIST1H4C, HIST1H3E, HIST1H2AM, HIST1H4I, HIST1H4J, HIST1H3G, HIST1H3H	34	4648	16650	2.31788	0.00901332	9.94916e-05	0.0282185
GOTERM_BP_FAT	GO:0007596~blood coagulation	7	0.810185	4.98286e-05	KDM1A, HIST1H3B, HIST1H3D, HIST1H3E, HIST1H3G, HIST1H3H, HIST2H3D	34	342	16650	10.0232	0.0224662	0.000246952	0.0708022
GOTERM_BP_FAT	GO:0060249~anatomical structure homeostasis	7	0.810185	5.84841e-05	HIST1H4K, HIST1H4A, HIST1H4B, HIST1H4C, HIST2H4A, HIST1H4I, HIST1H4J	34	352	16650	9.73847	0.026317	0.000286728	0.0830961
GOTERM_BP_FAT	GO:0007599~hemostasis	7	0.810185	6.42303e-05	KDM1A, HIST1H3B, HIST1H3D, HIST1H3E, HIST1H3G, HIST1H3H, HIST2H3D	34	358	16650	9.57525	0.0288652	0.000311547	0.0912571
GOTERM_BP_FAT	GO:0050817~coagulation	7	0.810185	6.42303e-05	KDM1A, HIST1H3B, HIST1H3D, HIST1H3E, HIST1H3G, HIST1H3H, HIST2H3D	34	358	16650	9.57525	0.0288652	0.000311547	0.0912571
GOTERM_BP_FAT	GO:0006281~DNA repair	8	0.925926	6.61852e-05	KDM1A, HIST1H4K, HIST1H4A, HIST1H4B, HIST1H4C, HIST2H4A, HIST1H4I, HIST1H4J	34	530	16650	7.39179	0.0297305	0.000317649	0.0940332
GOTERM_BP_FAT	GO:0034645~cellular macromolecule biosynthetic process	22	2.5463	6.89557e-05	HIST1H4K, HIST1H2AG, HIST1H2AE, HDAC10, SPEN, HIST2H4A, HIST2H3D, KDM1B, KDM1A, HIST1H4A, HIST1H4B, HIST2H2AC, HIST1H3B, HIST1H3D, HIST1H2AK, HIST1H4C, HIST1H3E, HIST1H2AM, HIST1H4I, HIST1H4J, HIST1H3G, HIST1H3H	34	5012	16650	2.14955	0.0309556	0.000327497	0.0979677
GOTERM_BP_FAT	GO:0002683~negative regulation of immune system process	7	0.810185	0.000100134	HIST1H4K, HIST1H4A, HIST1H4B, HIST1H4C, HIST2H4A, HIST1H4I, HIST1H4J	34	388	16650	8.8349	0.0446365	0.000470645	0.142234
GOTERM_BP_FAT	GO:0006959~humoral immune response	6	0.694444	0.000118842	HIST1H2BD, HIST1H2BK, HIST1H2BF, HIST2H2BE, HIST1H2BG, HIST1H2BJ	34	248	16650	11.8477	0.0527529	0.00055286	0.168788
GOTERM_BP_FAT	GO:0042742~defense response to bacterium	6	0.694444	0.000164941	HIST1H2BD, HIST1H2BK, HIST1H2BF, HIST2H2BE, HIST1H2BG, HIST1H2BJ	34	266	16650	11.046	0.0724599	0.000759502	0.234189
GOTERM_BP_FAT	GO:0010467~gene expression	22	2.5463	0.000172446	HIST1H4K, HIST1H2AG, HIST1H2AE, HDAC10, SPEN, HIST2H4A, HIST2H3D, KDM1B, KDM1A, HIST1H4A, HIST1H4B, HIST2H2AC, HIST1H3B, HIST1H3D, HIST1H2AK, HIST1H4C, HIST1H3E, HIST1H2AM, HIST1H4I, HIST1H4J, HIST1H3G, HIST1H3H	34	5306	16650	2.03044	0.0756293	0.000786111	0.244832
GOTERM_BP_FAT	GO:0045596~negative regulation of cell differentiation	8	0.925926	0.000214091	KDM1A, HIST1H4K, HIST1H4A, HIST1H4B, HIST1H4C, HIST2H4A, HIST1H4I, HIST1H4J	34	640	16650	6.12132	0.093021	0.000966225	0.303875
GOTERM_BP_FAT	GO:0050878~regulation of body fluid levels	7	0.810185	0.000408067	KDM1A, HIST1H3B, HIST1H3D, HIST1H3E, HIST1H3G, HIST1H3H, HIST2H3D	34	503	16650	6.81499	0.169823	0.00182301	0.578458
GOTERM_BP_FAT	GO:0030097~hemopoiesis	8	0.925926	0.000512602	KDM1A, HIST1H4K, HIST1H4A, HIST1H4B, HIST1H4C, HIST2H4A, HIST1H4I, HIST1H4J	34	739	16650	5.30128	0.208485	0.00226739	0.726141
GOTERM_BP_FAT	GO:0051093~negative regulation of developmental process	8	0.925926	0.000512602	KDM1A, HIST1H4K, HIST1H4A, HIST1H4B, HIST1H4C, HIST2H4A, HIST1H4I, HIST1H4J	34	739	16650	5.30128	0.208485	0.00226739	0.726141
GOTERM_BP_FAT	GO:0006259~DNA metabolic process	9	1.04167	0.000574479	KDM1B, KDM1A, HIST1H4K, HIST1H4A, HIST1H4B, HIST1H4C, HIST2H4A, HIST1H4I, HIST1H4J	34	995	16650	4.4295	0.230518	0.00251642	0.813461
GOTERM_BP_FAT	GO:0042060~wound healing	7	0.810185	0.000605954	KDM1A, HIST1H3B, HIST1H3D, HIST1H3E, HIST1H3G, HIST1H3H, HIST2H3D	34	542	16650	6.32461	0.24149	0.00262891	0.857852
GOTERM_BP_FAT	GO:0048534~hematopoietic or lymphoid organ development	8	0.925926	0.000696745	KDM1A, HIST1H4K, HIST1H4A, HIST1H4B, HIST1H4C, HIST2H4A, HIST1H4I, HIST1H4J	34	778	16650	5.03554	0.272271	0.00299387	0.985795
GOTERM_BP_FAT	GO:0006974~cellular response to DNA damage stimulus	8	0.925926	0.000865239	KDM1A, HIST1H4K, HIST1H4A, HIST1H4B, HIST1H4C, HIST2H4A, HIST1H4I, HIST1H4J	34	807	16650	4.85458	0.326131	0.00368217	1.22283
GOTERM_BP_FAT	GO:0002520~immune system development	8	0.925926	0.000957429	KDM1A, HIST1H4K, HIST1H4A, HIST1H4B, HIST1H4C, HIST2H4A, HIST1H4I, HIST1H4J	34	821	16650	4.7718	0.353897	0.00403625	1.3523
GOTERM_BP_FAT	GO:0009611~response to wounding	7	0.810185	0.0015434	KDM1A, HIST1H3B, HIST1H3D, HIST1H3E, HIST1H3G, HIST1H3H, HIST2H3D	34	649	16650	5.28188	0.505562	0.00644095	2.17153
GOTERM_BP_FAT	GO:0010604~positive regulation of macromolecule metabolic process	14	1.62037	0.00204423	HIST1H4K, HIST2H4A, HIST2H3D, KDM1A, HIST1H4A, HIST1H4B, HIST1H3B, HIST1H4C, HIST1H3D, HIST1H3E, HIST1H4I, HIST1H4J, HIST1H3G, HIST1H3H	34	2856	16650	2.40052	0.606677	0.00844706	2.86671
GOTERM_BP_FAT	GO:0098542~defense response to other organism	6	0.694444	0.00269055	HIST1H2BD, HIST1H2BK, HIST1H2BF, HIST2H2BE, HIST1H2BG, HIST1H2BJ	34	494	16650	5.94784	0.707281	0.0110069	3.75705
GOTERM_BP_FAT	GO:0051241~negative regulation of multicellular organismal process	8	0.925926	0.00327081	KDM1A, HIST1H4K, HIST1H4A, HIST1H4B, HIST1H4C, HIST2H4A, HIST1H4I, HIST1H4J	34	1017	16650	3.85216	0.775512	0.0132501	4.54992
GOTERM_BP_FAT	GO:0009893~positive regulation of metabolic process	14	1.62037	0.00376266	HIST1H4K, HIST2H4A, HIST2H3D, KDM1A, HIST1H4A, HIST1H4B, HIST1H3B, HIST1H4C, HIST1H3D, HIST1H3E, HIST1H4I, HIST1H4J, HIST1H3G, HIST1H3H	34	3052	16650	2.24636	0.820756	0.0150973	5.21723
GOTERM_BP_FAT	GO:0009617~response to bacterium	6	0.694444	0.00406863	HIST1H2BD, HIST1H2BK, HIST1H2BF, HIST2H2BE, HIST1H2BG, HIST1H2BJ	34	544	16650	5.40117	0.844184	0.0161755	5.63016
GOTERM_BP_FAT	GO:0045595~regulation of cell differentiation	9	1.04167	0.00907261	KDM1A, HIST1H4K, HIST1H4A, HIST1H4B, HIST1H4C, SPEN, HIST2H4A, HIST1H4I, HIST1H4J	34	1544	16650	2.8545	0.98433	0.0354939	12.1505
GOTERM_BP_FAT	GO:0034720~histone H3-K4 demethylation	2	0.231481	0.0137941	KDM1B, KDM1A	34	7	16650	139.916	0.998225	0.0531387	17.9164
GOTERM_BP_FAT	GO:0002682~regulation of immune system process	8	0.925926	0.0165642	KDM1A, HIST1H4K, HIST1H4A, HIST1H4B, HIST1H4C, HIST2H4A, HIST1H4I, HIST1H4J	34	1378	16650	2.84299	0.999508	0.063025	21.1334
GOTERM_BP_FAT	GO:2000026~regulation of multicellular organismal development	9	1.04167	0.016878	KDM1A, HIST1H4K, HIST1H4A, HIST1H4B, HIST1H4C, SPEN, HIST2H4A, HIST1H4I, HIST1H4J	34	1721	16650	2.56093	0.999574	0.0636633	21.4903
GOTERM_BP_FAT	GO:0043207~response to external biotic stimulus	6	0.694444	0.0225315	HIST1H2BD, HIST1H2BK, HIST1H2BF, HIST2H2BE, HIST1H2BG, HIST1H2BJ	34	829	16650	3.54431	0.999969	0.0836224	27.6693
GOTERM_BP_FAT	GO:0051707~response to other organism	6	0.694444	0.0225315	HIST1H2BD, HIST1H2BK, HIST1H2BF, HIST2H2BE, HIST1H2BG, HIST1H2BJ	34	829	16650	3.54431	0.999969	0.0836224	27.6693
GOTERM_BP_FAT	GO:0045087~innate immune response	6	0.694444	0.0232711	HIST1H2BD, HIST1H2BK, HIST1H2BF, HIST2H2BE, HIST1H2BG, HIST1H2BJ	34	836	16650	3.51464	0.999978	0.0855892	28.4433
GOTERM_BP_FAT	GO:0009607~response to biotic stimulus	6	0.694444	0.027446	HIST1H2BD, HIST1H2BK, HIST1H2BF, HIST2H2BE, HIST1H2BG, HIST1H2BJ	34	873	16650	3.36568	0.999997	0.0995663	32.6701
GOTERM_BP_FAT	GO:0042592~homeostatic process	8	0.925926	0.0392675	KDM1A, HIST1H4K, HIST1H4A, HIST1H4B, HIST1H4C, HIST2H4A, HIST1H4I, HIST1H4J	34	1645	16650	2.38155	1	0.139059	43.4132
GOTERM_BP_FAT	GO:0070076~histone lysine demethylation	2	0.231481	0.0503117	KDM1B, KDM1A	34	26	16650	37.6697	1	0.174179	51.9889
GOTERM_BP_FAT	GO:0016577~histone demethylation	2	0.231481	0.0540785	KDM1B, KDM1A	34	28	16650	34.979	1	0.184903	54.6258
GOTERM_BP_FAT	GO:0033554~cellular response to stress	8	0.925926	0.0553464	KDM1A, HIST1H4K, HIST1H4A, HIST1H4B, HIST1H4C, HIST2H4A, HIST1H4I, HIST1H4J	34	1773	16650	2.20961	1	0.187554	55.4827
GOTERM_BP_FAT	GO:0006482~protein demethylation	2	0.231481	0.0578308	KDM1B, KDM1A	34	30	16650	32.6471	1	0.193933	57.1182
GOTERM_BP_FAT	GO:0008214~protein dealkylation	2	0.231481	0.0578308	KDM1B, KDM1A	34	30	16650	32.6471	1	0.193933	57.1182
KEGG_PATHWAY	hsa05322:Systemic lupus erythematosus	30	3.47222	2.9741e-50	HIST1H4K, HIST1H2AG, HIST1H2AE, HIST2H4A, HIST1H2BO, HIST1H2BN, HIST1H2BK, HIST1H4A, HIST1H2BL, HIST1H4B, HIST2H2AC, HIST1H2BJ, HIST1H4C, HIST3H2BB, HIST1H4I, HIST1H4J, HIST1H2BD, HIST1H2BF, HIST1H2BG, HIST1H2BH, HIST2H3D, HIST2H2BE, HIST2H2BF, HIST1H3B, HIST1H3D, HIST1H2AK, HIST1H3E, HIST1H2AM, HIST1H3G, HIST1H3H	31	134	6879	49.6798	1.18964e-49	1.18964e-49	1.13553e-47
KEGG_PATHWAY	hsa05034:Alcoholism	31	3.58796	1.61739e-49	HIST1H4K, HIST1H2AG, HIST1H2AE, HIST2H4A, HIST1H2BO, HIST1H2BN, HIST1H2BK, HIST1H4A, HIST1H2BL, HIST1H4B, HIST2H2AC, HIST1H2BJ, HIST1H4C, HIST3H2BB, HIST1H4I, HIST1H4J, HIST1H2BD, HIST1H2BF, HIST1H2BG, HIST1H2BH, HDAC10, HIST2H3D, HIST2H2BE, HIST2H2BF, HIST1H3B, HIST1H3D, HIST1H2AK, HIST1H3E, HIST1H2AM, HIST1H3G, HIST1H3H	31	177	6879	38.8644	6.46956e-49	3.23478e-49	6.17531e-47
KEGG_PATHWAY	hsa05203:Viral carcinogenesis	20	2.31481	1.79251e-22	HIST1H2BD, HIST1H4K, HIST1H2BF, HIST1H2BG, HIST1H2BH, HDAC10, HIST2H4A, HIST1H2BO, HIST1H2BN, HIST1H4A, HIST1H2BK, HIST1H2BL, HIST1H4B, HIST2H2BE, HIST2H2BF, HIST1H2BJ, HIST1H4C, HIST3H2BB, HIST1H4I, HIST1H4J	31	205	6879	21.6491	7.17004e-22	2.39001e-22	6.84393e-20
KEGG_PATHWAY	hsa05202:Transcriptional misregulation in cancer	6	0.694444	0.00069191	HIST1H3B, HIST1H3D, HIST1H3E, HIST1H3G, HIST1H3H, HIST2H3D	31	167	6879	7.97257	0.00276477	0.00069191	0.263919

## Sheet: Sheet6
Table S4.DAVID of six candidate genes enrichment analysis
Enrichment analysis of POLD1 by using DAVID.
Category	Term	Count	%	PValue	Genes	List Total	Pop Hits	Pop Total	Fold Enrichment	Bonferroni	Benjamini	FDR
GOTERM_BP_FAT	GO:0006260~DNA replication	13	0.422902	2.68789e-19	POLL, POLH, DBF4, MCM10, MCM4, RPA1, POLD1, ORC4, ORC5, POLQ, ORC1, ORC2, RTEL1	16	290	16650	46.6487	1.33319e-16	1.33319e-16	3.8663e-16
GOTERM_BP_FAT	GO:0006261~DNA-dependent DNA replication	10	0.325309	1.06794e-15	RPA1, POLD1, ORC4, ORC5, POLQ, MCM10, MCM4, ORC1, RTEL1, ORC2	16	145	16650	71.7672	5.50671e-13	2.75335e-13	1.59872e-12
GOTERM_BP_FAT	GO:0006259~DNA metabolic process	14	0.455433	1.0814e-14	POLL, POLH, DBF4, MCM10, MCM4, RPA1, POLD1, ORC4, ORC5, POLQ, ORC1, RTEL1, ORC2, TERT	16	995	16650	14.642	5.34151e-12	1.78046e-12	1.54876e-11
GOTERM_BP_FAT	GO:0000082~G1/S transition of mitotic cell cycle	9	0.292778	5.62058e-12	RPA1, DBF4, ORC4, ORC5, MCM10, MCM4, ORC1, ORC2, TERT	16	224	16650	41.8108	2.78783e-09	6.96956e-10	8.08478e-09
GOTERM_BP_FAT	GO:0044843~cell cycle G1/S phase transition	9	0.292778	1.11731e-11	RPA1, DBF4, ORC4, ORC5, MCM10, MCM4, ORC1, ORC2, TERT	16	244	16650	38.3837	5.54184e-09	1.10837e-09	1.60715e-08
GOTERM_BP_FAT	GO:0006270~DNA replication initiation	6	0.195185	9.01134e-11	ORC4, ORC5, MCM10, MCM4, ORC1, ORC2	16	35	16650	178.393	4.46963e-08	7.44938e-09	1.29621e-07
GOTERM_BP_FAT	GO:0044772~mitotic cell cycle phase transition	9	0.292778	4.15602e-09	RPA1, DBF4, ORC4, ORC5, MCM10, MCM4, ORC1, ORC2, TERT	16	514	16650	18.2211	2.06138e-06	2.94484e-07	5.97808e-06
GOTERM_BP_FAT	GO:0044770~cell cycle phase transition	9	0.292778	6.77347e-09	RPA1, DBF4, ORC4, ORC5, MCM10, MCM4, ORC1, ORC2, TERT	16	547	16650	17.1218	3.35964e-06	4.19955e-07	9.74306e-06
GOTERM_BP_FAT	GO:1903047~mitotic cell cycle process	10	0.325309	1.28067e-08	RPA1, DBF4, ORC4, ORC5, MCM10, MCM4, ORC1, RTEL1, ORC2, TERT	16	890	16650	11.6924	6.35211e-06	7.05791e-07	1.84214e-05
GOTERM_BP_FAT	GO:0022402~cell cycle process	11	0.35784	2.57144e-08	RPA1, NUBP1, DBF4, ORC4, ORC5, MCM10, MCM4, ORC1, RTEL1, ORC2, TERT	16	1357	16650	8.43543	1.27543e-05	1.27544e-06	3.6988e-05
GOTERM_BP_FAT	GO:0000278~mitotic cell cycle	10	0.325309	2.66497e-08	RPA1, DBF4, ORC4, ORC5, MCM10, MCM4, ORC1, RTEL1, ORC2, TERT	16	968	16650	10.7503	1.32182e-05	1.20166e-06	3.83334e-05
GOTERM_BP_FAT	GO:0007049~cell cycle	11	0.35784	1.90055e-07	RPA1, NUBP1, DBF4, ORC4, ORC5, MCM10, MCM4, ORC1, RTEL1, ORC2, TERT	16	1672	16650	6.84622	9.42627e-05	7.85557e-06	0.000273377
GOTERM_BP_FAT	GO:0034645~cellular macromolecule biosynthetic process	15	0.487964	5.34586e-07	POLL, POLH, DBF4, MCM10, MCM4, CIAO1, RPA1, POLD1, ORC4, ORC5, POLQ, ORC1, RTEL1, ORC2, TERT	16	5012	16650	3.1144	0.00026512	2.03963e-05	0.000768954
GOTERM_BP_FAT	GO:0071897~DNA biosynthetic process	6	0.195185	6.64009e-07	RPA1, POLL, POLH, POLD1, POLQ, TERT	16	201	16650	31.0634	0.000329294	2.35246e-05	0.000955117
GOTERM_BP_FAT	GO:0006974~cellular response to DNA damage stimulus	7	0.227716	4.36905e-05	RPA1, POLL, POLH, POLD1, POLQ, MCM10, RTEL1	16	807	16650	9.02649	0.0214378	0.00144369	0.0628266
GOTERM_BP_FAT	GO:0006281~DNA repair	6	0.195185	7.3895e-05	RPA1, POLL, POLH, POLD1, POLQ, RTEL1	16	530	16650	11.7807	0.0359897	0.00228821	0.106239
GOTERM_BP_FAT	GO:0000723~telomere maintenance	4	0.130124	0.000216066	RPA1, POLD1, RTEL1, TERT	16	134	16650	31.0634	0.101637	0.00628491	0.310344
GOTERM_BP_FAT	GO:0032200~telomere organization	4	0.130124	0.000283816	RPA1, POLD1, RTEL1, TERT	16	147	16650	28.3163	0.131331	0.00779131	0.407471
GOTERM_BP_FAT	GO:0033554~cellular response to stress	8	0.260247	0.000455492	RPA1, POLL, POLH, POLD1, POLQ, MCM10, RTEL1, TERT	16	1773	16650	4.69543	0.202262	0.011823	0.653193
GOTERM_BP_FAT	GO:0019985~translesion synthesis	3	0.0975927	0.000608716	RPA1, POLH, POLD1	16	41	16650	76.1433	0.260673	0.0149873	0.872028
GOTERM_BP_FAT	GO:0006284~base-excision repair	3	0.0975927	0.000638819	RPA1, POLD1, POLQ	16	42	16650	74.3304	0.271637	0.0149798	0.914969
GOTERM_BP_FAT	GO:0006302~double-strand break repair	4	0.130124	0.000760968	RPA1, POLL, POLQ, RTEL1	16	206	16650	20.2063	0.314484	0.0170165	1.08903
GOTERM_BP_FAT	GO:0006301~postreplication repair	3	0.0975927	0.00109437	RPA1, POLH, POLD1	16	55	16650	56.7614	0.419058	0.0233366	1.56268
GOTERM_BP_FAT	GO:0080135~regulation of cellular response to stress	5	0.162655	0.00147329	RPA1, POLH, POLQ, RTEL1, TERT	16	581	16650	8.95546	0.518712	0.0300109	2.09843
GOTERM_BP_FAT	GO:0006310~DNA recombination	4	0.130124	0.00152351	RPA1, POLD1, POLQ, RTEL1	16	262	16650	15.8874	0.53057	0.0297965	2.16924
GOTERM_BP_FAT	GO:0000731~DNA synthesis involved in DNA repair	3	0.0975927	0.00197093	RPA1, POLH, POLD1	16	74	16650	42.1875	0.624142	0.0369369	2.79792
GOTERM_BP_FAT	GO:0006282~regulation of DNA repair	3	0.0975927	0.00247159	POLH, POLQ, RTEL1	16	83	16650	37.613	0.706954	0.0444424	3.49696
GOTERM_BP_FAT	GO:0060249~anatomical structure homeostasis	4	0.130124	0.00352892	RPA1, POLD1, RTEL1, TERT	16	352	16650	11.8253	0.826823	0.0607023	4.9579
GOTERM_BP_FAT	GO:0006289~nucleotide-excision repair	3	0.0975927	0.00484233	RPA1, POLL, POLD1	16	117	16650	26.6827	0.909972	0.0796689	6.74402
GOTERM_BP_FAT	GO:2001020~regulation of response to DNA damage stimulus	3	0.0975927	0.00866408	POLH, POLQ, RTEL1	16	158	16650	19.7587	0.986648	0.134	11.7652
GOTERM_BP_FAT	GO:0016446~somatic hypermutation of immunoglobulin genes	2	0.0650618	0.0143238	POLL, POLQ	16	16	16650	130.078	0.99922	0.206132	18.7408
GOTERM_BP_FAT	GO:0016226~iron-sulfur cluster assembly	2	0.0650618	0.0152127	CIAO1, NUBP1	16	17	16650	122.426	0.999501	0.211489	19.7885
GOTERM_BP_FAT	GO:0031163~metallo-sulfur cluster assembly	2	0.0650618	0.0152127	CIAO1, NUBP1	16	17	16650	122.426	0.999501	0.211489	19.7885
GOTERM_BP_FAT	GO:0002566~somatic diversification of immune receptors via somatic mutation	2	0.0650618	0.0152127	POLL, POLQ	16	17	16650	122.426	0.999501	0.211489	19.7885
GOTERM_BP_FAT	GO:0070987~error-free translesion synthesis	2	0.0650618	0.0169881	RPA1, POLH	16	19	16650	109.539	0.999796	0.227042	21.8437
GOTERM_BP_FAT	GO:0051276~chromosome organization	5	0.162655	0.018433	RPA1, POLD1, MCM4, RTEL1, TERT	16	1184	16650	4.39453	0.999902	0.2377	23.48
GOTERM_BP_FAT	GO:0010569~regulation of double-strand break repair via homologous recombination	2	0.0650618	0.0187606	POLQ, RTEL1	16	21	16650	99.1071	0.999917	0.235391	23.8465
GOTERM_BP_FAT	GO:0006297~nucleotide-excision repair, DNA gap filling	2	0.0650618	0.0214137	RPA1, POLD1	16	24	16650	86.7188	0.999978	0.257876	26.7553
GOTERM_BP_FAT	GO:0034654~nucleobase-containing compound biosynthetic process	9	0.292778	0.0227068	CIAO1, RPA1, POLL, POLH, POLD1, POLQ, ORC1, ORC2, TERT	16	4357	16650	2.14956	0.999989	0.265013	28.1352
GOTERM_BP_FAT	GO:0080134~regulation of response to stress	5	0.162655	0.0242131	RPA1, POLH, POLQ, RTEL1, TERT	16	1285	16650	4.04912	0.999995	0.273803	29.7121
GOTERM_BP_FAT	GO:0018130~heterocycle biosynthetic process	9	0.292778	0.0244299	CIAO1, RPA1, POLL, POLH, POLD1, POLQ, ORC1, ORC2, TERT	16	4411	16650	2.12324	0.999995	0.269887	29.9364
GOTERM_BP_FAT	GO:0019438~aromatic compound biosynthetic process	9	0.292778	0.0248591	CIAO1, RPA1, POLL, POLH, POLD1, POLQ, ORC1, ORC2, TERT	16	4424	16650	2.117	0.999996	0.268127	30.3785
GOTERM_BP_FAT	GO:0022616~DNA strand elongation	2	0.0650618	0.028456	POLD1, TERT	16	32	16650	65.0391	0.999999	0.294777	33.9826
GOTERM_BP_FAT	GO:0045005~DNA-dependent DNA replication maintenance of fidelity	2	0.0650618	0.028456	POLD1, RTEL1	16	32	16650	65.0391	0.999999	0.294777	33.9826
GOTERM_BP_FAT	GO:0000722~telomere maintenance via recombination	2	0.0650618	0.0293329	RPA1, POLD1	16	33	16650	63.0682	1	0.296432	34.8346
GOTERM_BP_FAT	GO:0042769~DNA damage response, detection of DNA damage	2	0.0650618	0.0319594	RPA1, POLD1	16	36	16650	57.8125	1	0.312482	37.3255
GOTERM_BP_FAT	GO:0006296~nucleotide-excision repair, DNA incision, 5'-to lesion	2	0.0650618	0.0328334	RPA1, POLD1	16	37	16650	56.25	1	0.313627	38.1345
GOTERM_BP_FAT	GO:0006298~mismatch repair	2	0.0650618	0.0337066	RPA1, POLD1	16	38	16650	54.7697	1	0.31472	38.9331
GOTERM_BP_FAT	GO:0033683~nucleotide-excision repair, DNA incision	2	0.0650618	0.036322	RPA1, POLD1	16	41	16650	50.7622	1	0.328966	41.268
GOTERM_BP_FAT	GO:2000779~regulation of double-strand break repair	2	0.0650618	0.0371923	POLQ, RTEL1	16	42	16650	49.5536	1	0.329668	42.0264
GOTERM_BP_FAT	GO:0006312~mitotic recombination	2	0.0650618	0.0406663	RPA1, POLD1	16	46	16650	45.2446	1	0.348841	44.9637
GOTERM_BP_FAT	GO:0051052~regulation of DNA metabolic process	3	0.0975927	0.0427299	POLH, POLQ, RTEL1	16	370	16650	8.4375	1	0.357278	46.6422
GOTERM_BP_FAT	GO:0016445~somatic diversification of immunoglobulins	2	0.0650618	0.0458553	POLL, POLQ	16	52	16650	40.024	1	0.372269	49.0941
GOTERM_BP_FAT	GO:2001021~negative regulation of response to DNA damage stimulus	2	0.0650618	0.0467176	POLQ, RTEL1	16	53	16650	39.2689	1	0.372058	49.7518
GOTERM_BP_FAT	GO:0042592~homeostatic process	5	0.162655	0.053438	RPA1, NUBP1, POLD1, RTEL1, TERT	16	1645	16650	3.16299	1	0.407759	54.6137
GOTERM_BP_FAT	GO:0010833~telomere maintenance via telomere lengthening	2	0.0650618	0.0535897	RTEL1, TERT	16	61	16650	34.1189	1	0.402772	54.7182
GOTERM_BP_FAT	GO:0000018~regulation of DNA recombination	2	0.0650618	0.0553005	POLQ, RTEL1	16	63	16650	33.0357	1	0.406982	55.8815
GOTERM_BP_FAT	GO:0002200~somatic diversification of immune receptors	2	0.0650618	0.0570084	POLL, POLQ	16	65	16650	32.0192	1	0.411011	57.015
GOTERM_BP_FAT	GO:0034644~cellular response to UV	2	0.0650618	0.0595648	POLH, POLD1	16	68	16650	30.6066	1	0.419543	58.6612
GOTERM_BP_FAT	GO:0006303~double-strand break repair via nonhomologous end joining	2	0.0650618	0.0604156	POLL, POLQ	16	69	16650	30.163	1	0.418574	59.1958
GOTERM_BP_FAT	GO:0006283~transcription-coupled nucleotide-excision repair	2	0.0650618	0.0646584	RPA1, POLD1	16	74	16650	28.125	1	0.435394	61.7676
GOTERM_BP_FAT	GO:0000726~non-recombinational repair	2	0.0650618	0.0655048	POLL, POLQ	16	75	16650	27.75	1	0.434219	62.2622
GOTERM_BP_FAT	GO:0032508~DNA duplex unwinding	2	0.0650618	0.0663505	MCM4, RTEL1	16	76	16650	27.3849	1	0.433082	62.7505
GOTERM_BP_FAT	GO:0032392~DNA geometric change	2	0.0650618	0.0705682	MCM4, RTEL1	16	81	16650	25.6944	1	0.448467	65.0992
GOTERM_BP_FAT	GO:0000724~double-strand break repair via homologous recombination	2	0.0650618	0.0722504	RPA1, POLQ	16	83	16650	25.0753	1	0.451159	65.9968
GOTERM_BP_FAT	GO:0000725~recombinational repair	2	0.0650618	0.0730904	RPA1, POLQ	16	84	16650	24.7768	1	0.449845	66.437
GOTERM_BP_FAT	GO:0071482~cellular response to light stimulus	2	0.0650618	0.0831151	POLH, POLD1	16	96	16650	21.6797	1	0.489566	71.2968
GOTERM_BP_FAT	GO:0002377~immunoglobulin production	2	0.0650618	0.0831151	POLL, POLQ	16	96	16650	21.6797	1	0.489566	71.2968
GOTERM_BP_FAT	GO:0051053~negative regulation of DNA metabolic process	2	0.0650618	0.0995985	POLQ, RTEL1	16	116	16650	17.9418	1	0.550931	77.8892
KEGG_PATHWAY	hsa04110:Cell cycle	6	0.195185	4.11645e-07	DBF4, ORC4, ORC5, MCM4, ORC1, ORC2	11	124	6879	30.2595	4.93973e-06	4.93973e-06	0.000264839
KEGG_PATHWAY	hsa03030:DNA replication	3	0.0975927	0.00116718	RPA1, POLD1, MCM4	11	36	6879	52.1136	0.0139166	0.00698267	0.748548
KEGG_PATHWAY	hsa03430:Mismatch repair	2	0.0650618	0.0329577	RPA1, POLD1	11	23	6879	54.3794	0.331124	0.125456	19.3952
KEGG_PATHWAY	hsa03440:Homologous recombination	2	0.0650618	0.041393	RPA1, POLD1	11	29	6879	43.1285	0.397875	0.11911	23.8129
KEGG_PATHWAY	hsa03410:Base excision repair	2	0.0650618	0.0469797	POLL, POLD1	11	33	6879	37.9008	0.43866	0.109067	26.6247
KEGG_PATHWAY	hsa03420:Nucleotide excision repair	2	0.0650618	0.0663031	RPA1, POLD1	11	47	6879	26.6112	0.560993	0.12821	35.6847
KEGG_PATHWAY	hsa03460:Fanconi anemia pathway	2	0.0650618	0.074476	RPA1, POLH	11	53	6879	23.5986	0.60495	0.124253	39.2216
